# Supplementary material for: Whole genome sequence and comparative genomic analysis of multidrug-resistant Staphylococcus capitis subsp. urealyticus strain LNZR-1
Source: Gut Pathog. 2014 Dec 20;6:45. doi: 10.1186/s13099-014-0045-x (PMC4310196; doi:10.1186/s13099-014-0045-x)
Supplement: Additional file 1: Table S1. — Scanning electron micrograph of cells of Staphylococcus capitis subsp. urealyticus strain LNZR-1. [file 13099_2014_45_MOESM1_ESM.xlsx]

## Sheet: Sheet1
Gene 1	Gene 2	Strain 1	Strain 2	G1-G1	G1-G2	G2-G2	G2-G1	SRV
fig|6666666.84007.peg.1376	fig|6666666.84005.peg.860	D	B	1468	1468	1475	1474	0.995592
fig|6666666.84005.peg.940	fig|6666666.84007.peg.669	B	D	1357	1357	1366	1365	0.993775
fig|6666666.84006.peg.866	fig|6666666.84004.peg.193	C	A	454	454	463	460	0.983749
fig|6666666.84007.peg.1444	fig|6666666.84005.peg.929	D	B	875	875	880	880	0.994318
fig|6666666.84006.peg.586	fig|6666666.84008.peg.2332	C	E	154	154	154	154	1
fig|6666666.84005.peg.294	fig|6666666.84006.peg.1489	B	C	351	374	384	386	0.941558
fig|6666666.84007.peg.1849	fig|6666666.84006.peg.422	D	C	791	792	850	850	0.931176
fig|6666666.84004.peg.1995	fig|6666666.84005.peg.1904	A	B	65.1	65.1	284	285	0.228822
fig|6666666.84005.peg.1818	fig|6666666.84008.peg.398	B	E	535	535	540	540	0.990741
fig|6666666.84004.peg.95	fig|6666666.84005.peg.840	A	B	335	335	335	335	1
fig|6666666.84007.peg.566	fig|6666666.84008.peg.2342	D	E	172	172	194	197	0.879795
fig|6666666.84006.peg.393	fig|6666666.84004.peg.1494	C	A	465	465	481	482	0.965732
fig|6666666.84008.peg.1511	fig|6666666.84004.peg.471	E	A	1279	1279	1291	1291	0.990705
fig|6666666.84004.peg.576	fig|6666666.84008.peg.1599	A	E	1051	1051	1073	1073	0.979497
fig|6666666.84006.peg.1688	fig|6666666.84007.peg.17	C	D	1339	1339	1346	1346	0.994799
fig|6666666.84004.peg.2139	fig|6666666.84007.peg.68	A	D	843	843	851	851	0.990599
fig|6666666.84008.peg.379	fig|6666666.84004.peg.1346	E	A	613	613	641	644	0.954086
fig|6666666.84005.peg.650	fig|6666666.84007.peg.1162	B	D	484	484	520	522	0.928983
fig|6666666.84008.peg.1937	fig|6666666.84006.peg.980	E	C	643	643	645	645	0.996899
fig|6666666.84006.peg.391	fig|6666666.84008.peg.905	C	E	1133	1133	1135	1155	0.98952
fig|6666666.84004.peg.2446	fig|6666666.84006.peg.1688	A	C	1337	1337	1345	1346	0.993683
fig|6666666.84008.peg.1612	fig|6666666.84004.peg.2052	E	A	375	375	379	378	0.990753
fig|6666666.84007.peg.626	fig|6666666.84005.peg.1102	D	B	339	318	362	364	0.904959
fig|6666666.84007.peg.361	fig|6666666.84004.peg.1200	D	A	2491	2491	2492	2491	0.999799
fig|6666666.84007.peg.798	fig|6666666.84005.peg.314	D	B	662	662	662	662	1
fig|6666666.84004.peg.1535	fig|6666666.84006.peg.437	A	C	545	545	721	589	0.832061
fig|6666666.84006.peg.1202	fig|6666666.84004.peg.1629	C	A	159	158	449	205	0.484709
fig|6666666.84005.peg.1930	fig|6666666.84004.peg.2020	B	A	49.7	49.7	92.4	101	0.513961
fig|6666666.84005.peg.308	fig|6666666.84007.peg.792	B	D	321	321	323	323	0.993808
fig|6666666.84006.peg.1751	fig|6666666.84008.peg.658	C	E	1434	1434	1434	1434	1
fig|6666666.84006.peg.859	fig|6666666.84004.peg.2050	C	A	289	289	289	289	1
fig|6666666.84006.peg.1295	fig|6666666.84007.peg.935	C	D	558	558	573	574	0.972973
fig|6666666.84006.peg.1308	fig|6666666.84005.peg.417	C	B	382	382	383	383	0.997389
fig|6666666.84004.peg.1623	fig|6666666.84008.peg.121	A	E	887	887	890	890	0.996629
fig|6666666.84007.peg.2257	fig|6666666.84006.peg.2335	D	C	741	741	743	743	0.997308
fig|6666666.84007.peg.1961	fig|6666666.84006.peg.1197	D	C	1927	1927	1932	1933	0.997154
fig|6666666.84007.peg.137	fig|6666666.84006.peg.331	D	C	351	351	394	408	0.875312
fig|6666666.84005.peg.2034	fig|6666666.84006.peg.90	B	C	231	231	233	234	0.989293
fig|6666666.84007.peg.2396	fig|6666666.84004.peg.2068	D	A	779	779	780	805	0.982965
fig|6666666.84007.peg.1142	fig|6666666.84004.peg.309	D	A	597	597	597	597	1
fig|6666666.84004.peg.1856	fig|6666666.84007.peg.2177	A	D	202	202	202	202	1
fig|6666666.84004.peg.1673	fig|6666666.84008.peg.168	A	E	221	221	223	222	0.993258
fig|6666666.84005.peg.1947	fig|6666666.84008.peg.525	B	E	140	140	146	145	0.962199
fig|6666666.84006.peg.1864	fig|6666666.84004.peg.2244	C	A	597	597	712	639	0.88379
fig|6666666.84008.peg.2277	fig|6666666.84005.peg.2096	E	B	316	316	316	316	1
fig|6666666.84004.peg.258	fig|6666666.84006.peg.1031	A	C	971	971	988	989	0.982296
fig|6666666.84005.peg.530	fig|6666666.84007.peg.1031	B	D	826	822	905	977	0.875664
fig|6666666.84008.peg.1147	fig|6666666.84004.peg.2260	E	A	1178	1177	1229	1229	0.958096
fig|6666666.84006.peg.1866	fig|6666666.84005.peg.2174	C	B	576	576	578	578	0.99654
fig|6666666.84005.peg.1626	fig|6666666.84004.peg.1519	B	A	634	634	644	654	0.976888
fig|6666666.84008.peg.1759	fig|6666666.84004.peg.53	E	A	117	117	117	117	1
fig|6666666.84007.peg.398	fig|6666666.84008.peg.544	D	E	597	597	667	666	0.895724
fig|6666666.84006.peg.2329	fig|6666666.84005.peg.1224	C	B	618	618	618	618	1
fig|6666666.84008.peg.761	fig|6666666.84006.peg.2269	E	C	271	271	278	278	0.97482
fig|6666666.84008.peg.2129	fig|6666666.84007.peg.1550	E	D	134	134	135	135	0.992593
fig|6666666.84007.peg.1162	fig|6666666.84008.peg.741	D	E	509	490	522	524	0.955067
fig|6666666.84008.peg.274	fig|6666666.84007.peg.2105	E	D	319	319	319	319	1
fig|6666666.84008.peg.2327	fig|6666666.84006.peg.581	E	C	392	392	392	392	1
fig|6666666.84007.peg.687	fig|6666666.84006.peg.1120	D	C	226	226	230	230	0.982609
fig|6666666.84006.peg.1225	fig|6666666.84008.peg.103	C	E	597	597	597	597	1
fig|6666666.84004.peg.1712	fig|6666666.84008.peg.205	A	E	360	360	365	365	0.986301
fig|6666666.84005.peg.1355	fig|6666666.84006.peg.573	B	C	772	772	772	772	1
fig|6666666.84007.peg.1889	fig|6666666.84005.peg.1580	D	B	1714	1695	1985	1994	0.856748
fig|6666666.84007.peg.509	fig|6666666.84004.peg.2367	D	A	726	726	726	726	1
fig|6666666.84005.peg.1875	fig|6666666.84004.peg.1266	B	A	526	526	554	551	0.952036
fig|6666666.84007.peg.1442	fig|6666666.84005.peg.927	D	B	796	796	802	801	0.993138
fig|6666666.84008.peg.1664	fig|6666666.84005.peg.1106	E	B	912	912	912	912	1
fig|6666666.84006.peg.1541	fig|6666666.84008.peg.2117	C	E	510	510	514	513	0.993184
fig|6666666.84007.peg.97	fig|6666666.84004.peg.2118	D	A	109	109	109	109	1
fig|6666666.84007.peg.720	fig|6666666.84006.peg.1154	D	C	270	270	272	272	0.992647
fig|6666666.84005.peg.2283	fig|6666666.84006.peg.894	B	C	624	624	629	630	0.991263
fig|6666666.84006.peg.1743	fig|6666666.84005.peg.2344	C	B	329	329	329	329	1
fig|6666666.84005.peg.585	fig|6666666.84007.peg.1092	B	D	276	276	282	282	0.978723
fig|6666666.84007.peg.1430	fig|6666666.84008.peg.1726	D	E	339	339	341	340	0.995595
fig|6666666.84004.peg.1627	fig|6666666.84005.peg.1519	A	B	538	538	541	541	0.994455
fig|6666666.84005.peg.681	fig|6666666.84004.peg.258	B	A	971	971	989	988	0.982296
fig|6666666.84008.peg.1236	fig|6666666.84006.peg.2056	E	C	510	510	511	511	0.998043
fig|6666666.84005.peg.1810	fig|6666666.84006.peg.235	B	C	1250	1250	1252	1252	0.998403
fig|6666666.84006.peg.1544	fig|6666666.84007.peg.1572	C	D	1487	1479	1586	1585	0.935352
fig|6666666.84005.peg.1684	fig|6666666.84004.peg.1460	B	A	555	555	585	585	0.948718
fig|6666666.84005.peg.2331	fig|6666666.84007.peg.515	B	D	85.1	85.1	85.1	85.1	1
fig|6666666.84004.peg.15	fig|6666666.84008.peg.1720	A	E	675	675	680	680	0.992647
fig|6666666.84007.peg.1905	fig|6666666.84004.peg.1578	D	A	875	875	875	875	1
fig|6666666.84005.peg.558	fig|6666666.84007.peg.1064	B	D	310	310	801	309	0.558559
fig|6666666.84006.peg.2260	fig|6666666.84004.peg.321	C	A	405	405	405	405	1
fig|6666666.84004.peg.2440	fig|6666666.84007.peg.11	A	D	640	640	640	640	1
fig|6666666.84007.peg.1086	fig|6666666.84004.peg.365	D	A	253	253	253	253	1
fig|6666666.84008.peg.725	fig|6666666.84007.peg.1177	E	D	911	911	917	917	0.993457
fig|6666666.84005.peg.1804	fig|6666666.84007.peg.228	B	D	607	607	609	610	0.995898
fig|6666666.84005.peg.81	fig|6666666.84004.peg.842	B	A	985	985	992	991	0.993444
fig|6666666.84006.peg.2301	fig|6666666.84008.peg.2015	C	E	2172	2172	2184	2183	0.994733
fig|6666666.84004.peg.2189	fig|6666666.84005.peg.2226	A	B	630	630	657	658	0.958175
fig|6666666.84006.peg.1715	fig|6666666.84007.peg.44	C	D	1014	1014	1018	1018	0.996071
fig|6666666.84008.peg.2121	fig|6666666.84005.peg.140	E	B	249	249	252	252	0.988095
fig|6666666.84008.peg.16	fig|6666666.84006.peg.418	E	C	640	640	644	643	0.994561
fig|6666666.84008.peg.758	fig|6666666.84004.peg.308	E	A	460	460	468	468	0.982906
fig|6666666.84005.peg.370	fig|6666666.84006.peg.2161	B	C	90.5	90.5	90.5	90.5	1
fig|6666666.84005.peg.2379	fig|6666666.84006.peg.1702	B	C	1004	1004	1011	1013	0.992095
fig|6666666.84006.peg.359	fig|6666666.84007.peg.1785	C	D	1567	1565	1709	1785	0.896394
fig|6666666.84007.peg.1829	fig|6666666.84006.peg.402	D	C	1017	1017	1025	1024	0.992679
fig|6666666.84007.peg.1972	fig|6666666.84005.peg.1501	D	B	713	713	717	718	0.993728
fig|6666666.84007.peg.1287	fig|6666666.84008.peg.1936	D	E	718	718	724	723	0.992398
fig|6666666.84008.peg.1656	fig|6666666.84005.peg.1114	E	B	422	422	422	422	1
fig|6666666.84007.peg.114	fig|6666666.84004.peg.2325	D	A	117	117	129	487	0.37987
fig|6666666.84004.peg.400	fig|6666666.84006.peg.2191	A	C	665	665	675	675	0.985185
fig|6666666.84006.peg.760	fig|6666666.84005.peg.1093	C	B	1518	1518	1518	1518	1
fig|6666666.84007.peg.995	fig|6666666.84006.peg.1811	D	C	1092	1092	1093	1095	0.998172
fig|6666666.84008.peg.656	fig|6666666.84005.peg.2338	E	B	276	276	276	276	1
fig|6666666.84008.peg.254	fig|6666666.84005.peg.1388	E	B	378	378	384	385	0.983095
fig|6666666.84005.peg.637	fig|6666666.84008.peg.754	B	E	1216	1216	1287	1228	0.966998
fig|6666666.84004.peg.14	fig|6666666.84005.peg.922	A	B	613	613	614	614	0.998371
fig|6666666.84005.peg.737	fig|6666666.84008.peg.1897	B	E	173	173	181	352	0.649156
fig|6666666.84007.peg.1248	fig|6666666.84004.peg.201	D	A	351	351	351	351	1
fig|6666666.84006.peg.444	fig|6666666.84007.peg.1663	C	D	271	271	274	274	0.989051
fig|6666666.84004.peg.2391	fig|6666666.84005.peg.2299	A	B	681	681	683	683	0.997072
fig|6666666.84006.peg.723	fig|6666666.84004.peg.1011	C	A	662	662	665	665	0.995489
fig|6666666.84007.peg.1222	fig|6666666.84008.peg.1870	D	E	403	403	402	439	0.958383
fig|6666666.84007.peg.1497	fig|6666666.84006.peg.1592	D	C	387	387	387	387	1
fig|6666666.84005.peg.794	fig|6666666.84007.peg.1307	B	D	934	934	934	936	0.99893
fig|6666666.84007.peg.383	fig|6666666.84008.peg.560	D	E	736	736	803	802	0.917134
fig|6666666.84007.peg.1536	fig|6666666.84004.peg.803	D	A	558	558	558	558	1
fig|6666666.84005.peg.2397	fig|6666666.84006.peg.1684	B	C	232	232	232	232	1
fig|6666666.84005.peg.1591	fig|6666666.84004.peg.1551	B	A	100	100	100	100	1
fig|6666666.84005.peg.370	fig|6666666.84008.peg.1028	B	E	72.8	72.8	90.5	73.9	0.885645
fig|6666666.84008.peg.253	fig|6666666.84006.peg.539	E	C	984	984	987	987	0.99696
fig|6666666.84004.peg.169	fig|6666666.84006.peg.988	A	C	362	363	409	496	0.801105
fig|6666666.84004.peg.519	fig|6666666.84007.peg.938	A	D	61.6	62	82.8	82.4	0.748184
fig|6666666.84008.peg.280	fig|6666666.84007.peg.2111	E	D	927	927	929	930	0.99731
fig|6666666.84004.peg.2255	fig|6666666.84005.peg.2160	A	B	447	447	486	486	0.919753
fig|6666666.84005.peg.691	fig|6666666.84008.peg.1851	B	E	860	860	862	862	0.99768
fig|6666666.84004.peg.555	fig|6666666.84005.peg.410	A	B	721	721	1435	738	0.663599
fig|6666666.84007.peg.708	fig|6666666.84008.peg.1394	D	E	350	350	355	356	0.984529
fig|6666666.84007.peg.2321	fig|6666666.84004.peg.1995	D	A	62	62	286	284	0.217544
fig|6666666.84007.peg.1917	fig|6666666.84008.peg.91	D	E	842	842	858	857	0.981924
fig|6666666.84004.peg.1110	fig|6666666.84006.peg.587	A	C	1225	1225	1240	1240	0.987903
fig|6666666.84006.peg.2496	fig|6666666.84004.peg.668	C	A	657	657	659	659	0.996965
fig|6666666.84006.peg.1521	fig|6666666.84005.peg.124	C	B	1520	1520	1536	1537	0.989261
fig|6666666.84006.peg.1338	fig|6666666.84008.peg.1011	C	E	623	614	3753	738	0.27544
fig|6666666.84008.peg.1387	fig|6666666.84006.peg.1149	E	C	337	337	339	340	0.992636
fig|6666666.84004.peg.2166	fig|6666666.84006.peg.2050	A	C	315	315	316	316	0.996835
fig|6666666.84005.peg.2398	fig|6666666.84008.peg.1129	B	E	541	541	541	541	1
fig|6666666.84008.peg.165	fig|6666666.84007.peg.1995	E	D	224	224	224	224	1
fig|6666666.84006.peg.1051	fig|6666666.84005.peg.701	C	B	210	210	210	210	1
fig|6666666.84008.peg.2328	fig|6666666.84004.peg.1114	E	A	941	941	954	952	0.987408
fig|6666666.84008.peg.2064	fig|6666666.84005.peg.1204	E	B	957	957	968	968	0.988636
fig|6666666.84005.peg.1579	fig|6666666.84007.peg.1890	B	D	228	228	229	229	0.995633
fig|6666666.84004.peg.373	fig|6666666.84005.peg.571	A	B	305	305	306	305	0.998363
fig|6666666.84004.peg.499	fig|6666666.84008.peg.1538	A	E	236	236	238	238	0.991597
fig|6666666.84008.peg.162	fig|6666666.84007.peg.1992	E	D	774	774	781	781	0.991037
fig|6666666.84006.peg.1746	fig|6666666.84004.peg.2351	C	A	2422	2422	2427	2426	0.998145
fig|6666666.84004.peg.1485	fig|6666666.84008.peg.912	A	E	192	192	211	210	0.912114
fig|6666666.84004.peg.1536	fig|6666666.84005.peg.1605	A	B	394	394	409	407	0.965686
fig|6666666.84006.peg.899	fig|6666666.84004.peg.2250	C	A	276	276	293	292	0.94359
fig|6666666.84004.peg.1667	fig|6666666.84006.peg.2031	A	C	777	777	781	782	0.994242
fig|6666666.84005.peg.1480	fig|6666666.84004.peg.1668	B	A	218	218	223	224	0.975391
fig|6666666.84004.peg.525	fig|6666666.84008.peg.1554	A	E	334	334	349	347	0.95977
fig|6666666.84005.peg.760	fig|6666666.84004.peg.178	B	A	650	650	650	650	1
fig|6666666.84007.peg.1263	fig|6666666.84006.peg.1004	D	C	376	376	380	380	0.989474
fig|6666666.84004.peg.1243	fig|6666666.84007.peg.318	A	D	897	897	897	897	1
fig|6666666.84005.peg.606	fig|6666666.84008.peg.784	B	E	327	327	336	338	0.970326
fig|6666666.84008.peg.821	fig|6666666.84006.peg.2210	E	C	149	149	149	149	1
fig|6666666.84004.peg.2111	fig|6666666.84008.peg.1443	A	E	40.4	40.4	1177	528	0.04739
fig|6666666.84004.peg.376	fig|6666666.84007.peg.1075	A	D	374	374	374	374	1
fig|6666666.84004.peg.574	fig|6666666.84008.peg.1597	A	E	1577	1577	1634	1600	0.975263
fig|6666666.84007.peg.408	fig|6666666.84004.peg.1153	D	A	687	687	687	687	1
fig|6666666.84004.peg.464	fig|6666666.84006.peg.1817	A	C	894	894	904	902	0.990033
fig|6666666.84005.peg.2127	fig|6666666.84007.peg.1644	B	D	1721	1721	1741	1739	0.98908
fig|6666666.84004.peg.897	fig|6666666.84007.peg.1460	A	D	179	179	179	179	1
fig|6666666.84004.peg.1871	fig|6666666.84006.peg.1436	A	C	323	323	522	322	0.765403
fig|6666666.84005.peg.2053	fig|6666666.84007.peg.401	B	D	175	175	175	175	1
fig|6666666.84006.peg.877	fig|6666666.84007.peg.451	C	D	336	336	340	339	0.989691
fig|6666666.84006.peg.292	fig|6666666.84007.peg.176	C	D	882	882	919	919	0.959739
fig|6666666.84005.peg.823	fig|6666666.84007.peg.1338	B	D	481	481	482	482	0.997925
fig|6666666.84005.peg.178	fig|6666666.84006.peg.1429	B	C	206	206	207	207	0.995169
fig|6666666.84007.peg.548	fig|6666666.84006.peg.1723	D	C	598	598	598	598	1
fig|6666666.84004.peg.1339	fig|6666666.84007.peg.229	A	D	2368	2368	2369	2369	0.999578
fig|6666666.84006.peg.1063	fig|6666666.84004.peg.298	C	A	840	840	845	846	0.993495
fig|6666666.84005.peg.1656	fig|6666666.84004.peg.1489	B	A	656	656	665	665	0.986466
fig|6666666.84004.peg.884	fig|6666666.84006.peg.1569	A	C	851	851	859	861	0.989535
fig|6666666.84004.peg.288	fig|6666666.84008.peg.740	A	E	525	525	529	529	0.992439
fig|6666666.84005.peg.129	fig|6666666.84006.peg.1526	B	C	263	263	265	265	0.992453
fig|6666666.84008.peg.1391	fig|6666666.84006.peg.1145	E	C	774	774	778	779	0.99422
fig|6666666.84007.peg.932	fig|6666666.84005.peg.437	D	B	360	360	361	361	0.99723
fig|6666666.84005.peg.718	fig|6666666.84007.peg.1231	B	D	1267	1267	1420	1283	0.937477
fig|6666666.84006.peg.187	fig|6666666.84008.peg.439	C	E	210	210	210	210	1
fig|6666666.84008.peg.2017	fig|6666666.84005.peg.1250	E	B	873	873	875	874	0.998285
fig|6666666.84007.peg.633	fig|6666666.84008.peg.1661	D	E	528	528	534	675	0.873449
fig|6666666.84007.peg.243	fig|6666666.84006.peg.226	D	C	511	511	526	525	0.972407
fig|6666666.84006.peg.638	fig|6666666.84007.peg.71	C	D	59.3	59.3	129	95.9	0.527345
fig|6666666.84008.peg.428	fig|6666666.84006.peg.198	E	C	385	385	389	390	0.988447
fig|6666666.84004.peg.120	fig|6666666.84007.peg.1330	A	D	461	461	461	461	1
fig|6666666.84008.peg.1533	fig|6666666.84004.peg.494	E	A	304	304	310	305	0.988618
fig|6666666.84006.peg.1162	fig|6666666.84005.peg.1000	C	B	560	560	560	560	1
fig|6666666.84004.peg.359	fig|6666666.84007.peg.1092	A	D	282	282	282	282	1
fig|6666666.84005.peg.751	fig|6666666.84004.peg.188	B	A	937	937	944	943	0.993111
fig|6666666.84006.peg.2279	fig|6666666.84007.peg.2200	C	D	239	239	239	239	1
fig|6666666.84004.peg.1399	fig|6666666.84005.peg.1744	A	B	450	450	459	457	0.982533
fig|6666666.84005.peg.1435	fig|6666666.84007.peg.2038	B	D	360	360	365	365	0.986301
fig|6666666.84008.peg.628	fig|6666666.84005.peg.1969	E	B	897	897	897	897	1
fig|6666666.84008.peg.1856	fig|6666666.84004.peg.242	E	A	541	541	546	547	0.989936
fig|6666666.84004.peg.692	fig|6666666.84006.peg.1484	A	C	751	751	770	771	0.974692
fig|6666666.84005.peg.1619	fig|6666666.84006.peg.425	B	C	931	931	931	931	1
fig|6666666.84006.peg.1590	fig|6666666.84005.peg.81	C	B	990	990	991	992	0.998487
fig|6666666.84008.peg.327	fig|6666666.84004.peg.1837	E	A	829	829	840	840	0.986905
fig|6666666.84008.peg.47	fig|6666666.84005.peg.1591	E	B	100	100	100	100	1
fig|6666666.84005.peg.568	fig|6666666.84006.peg.2209	B	C	373	373	374	374	0.997326
fig|6666666.84007.peg.2044	fig|6666666.84004.peg.1721	D	A	1028	1028	1028	1028	1
fig|6666666.84004.peg.2428	fig|6666666.84008.peg.1257	A	E	493	493	494	494	0.997976
fig|6666666.84005.peg.2208	fig|6666666.84007.peg.1725	B	D	485	485	488	488	0.993852
fig|6666666.84008.peg.2150	fig|6666666.84006.peg.1508	E	C	255	255	261	259	0.980769
fig|6666666.84005.peg.1571	fig|6666666.84008.peg.72	B	E	968	968	970	970	0.997938
fig|6666666.84007.peg.1979	fig|6666666.84008.peg.148	D	E	362	362	366	365	0.990424
fig|6666666.84007.peg.848	fig|6666666.84008.peg.1040	D	E	354	354	358	359	0.987448
fig|6666666.84006.peg.254	fig|6666666.84005.peg.1791	C	B	2058	2063	2271	2237	0.914153
fig|6666666.84005.peg.1080	fig|6666666.84008.peg.1690	B	E	931	931	931	931	1
fig|6666666.84005.peg.1944	fig|6666666.84007.peg.90	B	D	26.9	26.9	446	858	0.0412577
fig|6666666.84008.peg.33	fig|6666666.84006.peg.438	E	C	408	408	408	408	1
fig|6666666.84006.peg.269	fig|6666666.84007.peg.198	C	D	300	298	337	335	0.889881
fig|6666666.84007.peg.1602	fig|6666666.84006.peg.1428	D	C	356	364	465	461	0.777538
fig|6666666.84007.peg.2247	fig|6666666.84004.peg.1925	D	A	737	737	740	741	0.995273
fig|6666666.84004.peg.932	fig|6666666.84008.peg.1369	A	E	1008	1008	1011	1011	0.997033
fig|6666666.84005.peg.163	fig|6666666.84006.peg.1414	B	C	493	493	493	493	1
fig|6666666.84007.peg.950	fig|6666666.84008.peg.1541	D	E	564	556	1155	1048	0.508398
fig|6666666.84006.peg.1663	fig|6666666.84004.peg.2308	C	A	159	103	471	476	0.276663
fig|6666666.84008.peg.2166	fig|6666666.84004.peg.828	E	A	404	404	407	407	0.992629
fig|6666666.84008.peg.20	fig|6666666.84006.peg.422	E	C	847	847	849	850	0.997057
fig|6666666.84005.peg.725	fig|6666666.84007.peg.1237	B	D	841	841	846	845	0.994678
fig|6666666.84008.peg.2128	fig|6666666.84006.peg.1530	E	C	460	460	462	462	0.995671
fig|6666666.84004.peg.2307	fig|6666666.84008.peg.2264	A	E	88.6	88.6	117	115	0.763793
fig|6666666.84005.peg.1577	fig|6666666.84004.peg.1565	B	A	1837	1837	1850	1849	0.993241
fig|6666666.84004.peg.899	fig|6666666.84007.peg.1458	A	D	116	116	224	117	0.680352
fig|6666666.84005.peg.863	fig|6666666.84007.peg.1379	B	D	206	206	207	207	0.995169
fig|6666666.84005.peg.707	fig|6666666.84008.peg.1868	B	E	247	247	247	310	0.886894
fig|6666666.84006.peg.1141	fig|6666666.84008.peg.1395	C	E	286	286	287	288	0.994783
fig|6666666.84007.peg.1372	fig|6666666.84008.peg.1785	D	E	596	596	599	598	0.995823
fig|6666666.84005.peg.1541	fig|6666666.84007.peg.1930	B	D	587	587	587	587	1
fig|6666666.84006.peg.200	fig|6666666.84008.peg.426	C	E	833	833	846	847	0.984052
fig|6666666.84005.peg.1183	fig|6666666.84007.peg.2294	B	D	308	308	313	313	0.984026
fig|6666666.84007.peg.2318	fig|6666666.84005.peg.1901	D	B	731	731	1168	748	0.763048
fig|6666666.84007.peg.75	fig|6666666.84004.peg.2100	D	A	375	375	375	375	1
fig|6666666.84004.peg.733	fig|6666666.84008.peg.1307	A	E	73.2	73.2	88.6	94.7	0.798691
fig|6666666.84006.peg.2154	fig|6666666.84005.peg.362	C	B	396	396	396	396	1
fig|6666666.84008.peg.951	fig|6666666.84007.peg.1772	E	D	147	147	147	147	1
fig|6666666.84004.peg.741	fig|6666666.84006.peg.1434	A	C	961	961	962	963	0.998442
fig|6666666.84007.peg.282	fig|6666666.84004.peg.1285	D	A	781	781	782	783	0.998083
fig|6666666.84004.peg.982	fig|6666666.84005.peg.954	A	B	487	487	487	487	1
fig|6666666.84006.peg.1171	fig|6666666.84005.peg.1009	C	B	804	804	804	804	1
fig|6666666.84008.peg.1076	fig|6666666.84007.peg.813	E	D	460	460	598	459	0.870388
fig|6666666.84004.peg.1142	fig|6666666.84006.peg.54	A	C	449	449	451	452	0.994463
fig|6666666.84006.peg.1878	fig|6666666.84007.peg.1705	C	D	610	610	629	631	0.968254
fig|6666666.84008.peg.816	fig|6666666.84006.peg.2215	E	C	800	800	805	804	0.994406
fig|6666666.84006.peg.1007	fig|6666666.84007.peg.1260	C	D	295	295	295	295	1
fig|6666666.84008.peg.577	fig|6666666.84005.peg.2017	E	B	910	910	912	912	0.997807
fig|6666666.84008.peg.1170	fig|6666666.84007.peg.1696	E	D	502	502	518	518	0.969112
fig|6666666.84005.peg.2354	fig|6666666.84008.peg.640	B	E	436	436	436	436	1
fig|6666666.84008.peg.2326	fig|6666666.84005.peg.1028	E	B	870	870	872	873	0.997135
fig|6666666.84006.peg.1738	fig|6666666.84004.peg.2343	C	A	382	382	383	383	0.997389
fig|6666666.84004.peg.1120	fig|6666666.84005.peg.2091	A	B	129	129	147	148	0.874576
fig|6666666.84005.peg.2204	fig|6666666.84008.peg.1195	B	E	759	759	771	762	0.990215
fig|6666666.84008.peg.1364	fig|6666666.84004.peg.927	E	A	732	732	732	732	1
fig|6666666.84008.peg.23	fig|6666666.84005.peg.1619	E	B	931	931	931	931	1
fig|6666666.84004.peg.1771	fig|6666666.84007.peg.2094	A	D	745	745	748	749	0.995324
fig|6666666.84008.peg.375	fig|6666666.84004.peg.1350	E	A	332	332	332	333	0.998496
fig|6666666.84004.peg.407	fig|6666666.84007.peg.1046	A	D	365	365	365	365	1
fig|6666666.84005.peg.902	fig|6666666.84006.peg.2463	B	C	628	628	628	628	1
fig|6666666.84006.peg.1824	fig|6666666.84007.peg.981	C	D	1276	1276	1290	1291	0.988764
fig|6666666.84004.peg.1018	fig|6666666.84006.peg.730	A	C	104	104	104	104	1
fig|6666666.84005.peg.860	fig|6666666.84004.peg.75	B	A	1468	1468	1474	1475	0.995592
fig|6666666.84007.peg.678	fig|6666666.84008.peg.1425	D	E	645	645	649	650	0.993072
fig|6666666.84005.peg.156	fig|6666666.84004.peg.768	B	A	121	121	123	123	0.98374
fig|6666666.84007.peg.2124	fig|6666666.84006.peg.472	D	C	318	318	320	319	0.995305
fig|6666666.84004.peg.1410	fig|6666666.84006.peg.308	A	C	603	603	610	610	0.988525
fig|6666666.84007.peg.1423	fig|6666666.84008.peg.1733	D	E	551	551	588	588	0.937075
fig|6666666.84004.peg.289	fig|6666666.84007.peg.1162	A	D	522	522	522	522	1
fig|6666666.84008.peg.732	fig|6666666.84004.peg.280	E	A	858	858	861	862	0.995937
fig|6666666.84008.peg.790	fig|6666666.84005.peg.600	E	B	1026	1026	1030	1030	0.996117
fig|6666666.84006.peg.497	fig|6666666.84007.peg.2150	C	D	1792	1792	1801	1802	0.994727
fig|6666666.84005.peg.1871	fig|6666666.84008.peg.451	B	E	278	278	278	278	1
fig|6666666.84006.peg.1991	fig|6666666.84004.peg.1709	C	A	492	492	495	494	0.994944
fig|6666666.84007.peg.1197	fig|6666666.84008.peg.1845	D	E	469	469	469	469	1
fig|6666666.84005.peg.2369	fig|6666666.84007.peg.41	B	D	543	543	549	549	0.989071
fig|6666666.84004.peg.2455	fig|6666666.84005.peg.2384	A	B	916	916	920	920	0.995652
fig|6666666.84007.peg.873	fig|6666666.84006.peg.2174	D	C	430	430	439	438	0.980616
fig|6666666.84008.peg.176	fig|6666666.84004.peg.1681	E	A	213	213	217	217	0.981567
fig|6666666.84007.peg.57	fig|6666666.84004.peg.2156	D	A	103	103	103	103	1
fig|6666666.84005.peg.1593	fig|6666666.84008.peg.45	B	E	949	949	952	952	0.996849
fig|6666666.84005.peg.178	fig|6666666.84007.peg.1603	B	D	206	206	207	207	0.995169
fig|6666666.84008.peg.245	fig|6666666.84005.peg.1398	E	B	191	191	194	195	0.982005
fig|6666666.84005.peg.1030	fig|6666666.84007.peg.552	B	D	938	938	954	953	0.983744
fig|6666666.84005.peg.19	fig|6666666.84006.peg.1462	B	C	254	252	633	651	0.394081
fig|6666666.84005.peg.1647	fig|6666666.84006.peg.397	B	C	560	560	561	560	0.999108
fig|6666666.84004.peg.1624	fig|6666666.84005.peg.1522	A	B	1233	1233	1254	1291	0.968959
fig|6666666.84008.peg.392	fig|6666666.84005.peg.1812	E	B	569	569	569	569	1
fig|6666666.84008.peg.1553	fig|6666666.84007.peg.934	E	D	841	841	846	846	0.99409
fig|6666666.84004.peg.610	fig|6666666.84008.peg.1037	A	E	265	265	265	266	0.998117
fig|6666666.84007.peg.2231	fig|6666666.84005.peg.1243	D	B	647	647	647	647	1
fig|6666666.84008.peg.1113	fig|6666666.84006.peg.1699	E	C	429	429	429	429	1
fig|6666666.84007.peg.1841	fig|6666666.84006.peg.414	D	C	356	356	363	363	0.980716
fig|6666666.84008.peg.2136	fig|6666666.84007.peg.1541	E	D	503	503	507	508	0.991133
fig|6666666.84008.peg.1756	fig|6666666.84004.peg.50	E	A	433	433	434	435	0.996548
fig|6666666.84007.peg.543	fig|6666666.84005.peg.2359	D	B	682	682	682	682	1
fig|6666666.84006.peg.1419	fig|6666666.84004.peg.756	C	A	922	922	925	925	0.996757
fig|6666666.84004.peg.2370	fig|6666666.84007.peg.506	A	D	462	462	462	462	1
fig|6666666.84008.peg.2175	fig|6666666.84007.peg.1500	E	D	548	548	561	564	0.974222
fig|6666666.84004.peg.1668	fig|6666666.84007.peg.1993	A	D	224	224	224	224	1
fig|6666666.84006.peg.486	fig|6666666.84008.peg.308	C	E	296	296	297	298	0.994958
fig|6666666.84007.peg.2398	fig|6666666.84005.peg.1140	D	B	973	973	975	975	0.997949
fig|6666666.84004.peg.1167	fig|6666666.84007.peg.394	A	D	151	151	151	151	1
fig|6666666.84007.peg.390	fig|6666666.84005.peg.2042	D	B	723	723	726	727	0.995182
fig|6666666.84006.peg.855	fig|6666666.84004.peg.2054	C	A	651	651	651	651	1
fig|6666666.84008.peg.271	fig|6666666.84004.peg.1779	E	A	608	608	608	608	1
fig|6666666.84007.peg.2244	fig|6666666.84006.peg.2323	D	C	951	951	960	961	0.990109
fig|6666666.84005.peg.1207	fig|6666666.84007.peg.2268	B	D	440	440	446	446	0.986547
fig|6666666.84006.peg.1185	fig|6666666.84007.peg.751	C	D	524	524	524	524	1
fig|6666666.84007.peg.1852	fig|6666666.84006.peg.425	D	C	922	922	930	931	0.990865
fig|6666666.84007.peg.351	fig|6666666.84008.peg.592	D	E	636	636	636	636	1
fig|6666666.84004.peg.1739	fig|6666666.84008.peg.232	A	E	928	928	928	928	1
fig|6666666.84004.peg.437	fig|6666666.84006.peg.1932	A	C	273	273	275	276	0.990926
fig|6666666.84008.peg.266	fig|6666666.84007.peg.2097	E	D	1211	1211	1227	1226	0.987362
fig|6666666.84006.peg.590	fig|6666666.84005.peg.1038	C	B	450	450	450	450	1
fig|6666666.84004.peg.811	fig|6666666.84008.peg.2149	A	E	462	462	462	462	1
fig|6666666.84008.peg.2323	fig|6666666.84006.peg.604	E	C	342	342	560	399	0.713243
fig|6666666.84004.peg.1004	fig|6666666.84008.peg.1634	A	E	642	642	649	649	0.989214
fig|6666666.84004.peg.704	fig|6666666.84005.peg.232	A	B	285	304	440	443	0.667044
fig|6666666.84004.peg.2176	fig|6666666.84007.peg.1756	A	D	701	701	703	702	0.997865
fig|6666666.84006.peg.2208	fig|6666666.84004.peg.378	C	A	560	560	1055	563	0.692213
fig|6666666.84006.peg.34	fig|6666666.84004.peg.1121	C	A	177	177	189	192	0.929134
fig|6666666.84004.peg.124	fig|6666666.84006.peg.943	A	C	390	380	446	455	0.854606
fig|6666666.84008.peg.745	fig|6666666.84004.peg.293	E	A	124	124	131	130	0.950192
fig|6666666.84008.peg.345	fig|6666666.84006.peg.278	E	C	395	395	397	397	0.994962
fig|6666666.84007.peg.442	fig|6666666.84006.peg.651	D	C	127	138	165	463	0.421975
fig|6666666.84005.peg.1094	fig|6666666.84008.peg.1676	B	E	1369	1369	1374	1372	0.997087
fig|6666666.84004.peg.734	fig|6666666.84007.peg.761	A	D	315	315	323	324	0.973725
fig|6666666.84006.peg.582	fig|6666666.84004.peg.1114	C	A	940	940	954	952	0.986359
fig|6666666.84008.peg.1856	fig|6666666.84005.peg.696	E	B	543	543	546	548	0.992687
fig|6666666.84005.peg.440	fig|6666666.84004.peg.523	B	A	525	525	573	535	0.947653
fig|6666666.84004.peg.813	fig|6666666.84008.peg.2151	A	E	572	572	578	578	0.989619
fig|6666666.84008.peg.1966	fig|6666666.84006.peg.520	E	C	303	303	303	303	1
fig|6666666.84005.peg.2355	fig|6666666.84007.peg.539	B	D	995	995	998	998	0.996994
fig|6666666.84007.peg.440	fig|6666666.84006.peg.32	D	C	472	472	499	500	0.944945
fig|6666666.84006.peg.385	fig|6666666.84007.peg.1812	C	D	1309	1317	1458	1463	0.899007
fig|6666666.84004.peg.457	fig|6666666.84006.peg.1810	A	C	347	347	381	381	0.910761
fig|6666666.84006.peg.142	fig|6666666.84004.peg.1232	C	A	514	514	516	515	0.99709
fig|6666666.84005.peg.1874	fig|6666666.84006.peg.172	B	C	564	564	564	564	1
fig|6666666.84005.peg.792	fig|6666666.84007.peg.1305	B	D	112	112	112	112	1
fig|6666666.84008.peg.815	fig|6666666.84006.peg.2216	E	C	860	860	866	866	0.993072
fig|6666666.84007.peg.2042	fig|6666666.84006.peg.1981	D	C	553	553	556	555	0.9955
fig|6666666.84004.peg.918	fig|6666666.84005.peg.1018	A	B	115	115	115	115	1
fig|6666666.84004.peg.1517	fig|6666666.84005.peg.1628	A	B	1029	1029	1033	1033	0.996128
fig|6666666.84004.peg.955	fig|6666666.84007.peg.710	A	D	425	425	425	425	1
fig|6666666.84004.peg.563	fig|6666666.84006.peg.1322	A	C	674	674	679	679	0.992636
fig|6666666.84006.peg.754	fig|6666666.84005.peg.1098	C	B	983	983	985	986	0.997463
fig|6666666.84007.peg.2202	fig|6666666.84008.peg.1995	D	E	354	354	354	354	1
fig|6666666.84005.peg.359	fig|6666666.84004.peg.613	B	A	355	355	358	358	0.99162
fig|6666666.84005.peg.2121	fig|6666666.84007.peg.1637	B	D	1914	1914	1927	1927	0.993254
fig|6666666.84007.peg.427	fig|6666666.84004.peg.1133	D	A	288	288	288	288	1
fig|6666666.84007.peg.1618	fig|6666666.84004.peg.2314	D	A	1036	1036	1036	1036	1
fig|6666666.84006.peg.524	fig|6666666.84008.peg.1970	C	E	202	202	202	202	1
fig|6666666.84007.peg.1389	fig|6666666.84005.peg.873	D	B	173	173	173	173	1
fig|6666666.84008.peg.402	fig|6666666.84007.peg.246	E	D	178	178	183	182	0.975342
fig|6666666.84007.peg.1000	fig|6666666.84008.peg.890	D	E	791	791	806	807	0.980781
fig|6666666.84007.peg.1275	fig|6666666.84005.peg.765	D	B	521	521	526	524	0.992381
fig|6666666.84007.peg.1311	fig|6666666.84004.peg.138	D	A	445	445	737	282	0.873405
fig|6666666.84004.peg.826	fig|6666666.84005.peg.97	A	B	150	150	150	150	1
fig|6666666.84004.peg.2443	fig|6666666.84005.peg.2396	A	B	498	498	503	503	0.99006
fig|6666666.84004.peg.1081	fig|6666666.84006.peg.709	A	C	521	368	759	877	0.543399
fig|6666666.84006.peg.1109	fig|6666666.84007.peg.676	C	D	217	217	217	217	1
fig|6666666.84005.peg.1072	fig|6666666.84004.peg.1068	B	A	275	275	323	287	0.901639
fig|6666666.84007.peg.810	fig|6666666.84004.peg.653	D	A	400	400	402	402	0.995025
fig|6666666.84004.peg.991	fig|6666666.84008.peg.1429	A	E	488	488	493	494	0.988855
fig|6666666.84007.peg.2104	fig|6666666.84005.peg.1369	D	B	234	234	234	234	1
fig|6666666.84004.peg.986	fig|6666666.84006.peg.1112	A	C	148	148	148	148	1
fig|6666666.84008.peg.2212	fig|6666666.84005.peg.51	E	B	179	179	179	179	1
fig|6666666.84008.peg.395	fig|6666666.84007.peg.239	E	D	299	262	359	357	0.78352
fig|6666666.84006.peg.732	fig|6666666.84005.peg.1120	C	B	370	370	370	370	1
fig|6666666.84005.peg.817	fig|6666666.84004.peg.119	B	A	1318	1318	1328	1330	0.991723
fig|6666666.84007.peg.2002	fig|6666666.84005.peg.1471	D	B	1833	1833	1840	1840	0.996196
fig|6666666.84005.peg.117	fig|6666666.84008.peg.2144	B	E	741	741	743	743	0.997308
fig|6666666.84004.peg.438	fig|6666666.84005.peg.516	A	B	481	482	582	600	0.814721
fig|6666666.84007.peg.494	fig|6666666.84005.peg.2308	D	B	369	369	370	371	0.995951
fig|6666666.84005.peg.1022	fig|6666666.84006.peg.1183	B	C	216	216	216	216	1
fig|6666666.84005.peg.694	fig|6666666.84004.peg.244	B	A	545	545	649	646	0.841699
fig|6666666.84004.peg.73	fig|6666666.84005.peg.862	A	B	266	266	267	267	0.996255
fig|6666666.84007.peg.1112	fig|6666666.84005.peg.603	D	B	456	456	456	456	1
fig|6666666.84008.peg.829	fig|6666666.84006.peg.2202	E	C	136	136	138	138	0.985507
fig|6666666.84004.peg.1135	fig|6666666.84006.peg.47	A	C	349	347	376	375	0.926764
fig|6666666.84005.peg.170	fig|6666666.84004.peg.754	B	A	155	155	155	155	1
fig|6666666.84004.peg.1480	fig|6666666.84006.peg.380	A	C	2957	2957	2981	2978	0.992448
fig|6666666.84005.peg.921	fig|6666666.84004.peg.15	B	A	675	675	680	680	0.992647
fig|6666666.84008.peg.1688	fig|6666666.84006.peg.771	E	C	384	384	384	384	1
fig|6666666.84005.peg.2097	fig|6666666.84004.peg.2319	B	A	1542	1511	1624	1623	0.940253
fig|6666666.84006.peg.251	fig|6666666.84008.peg.374	C	E	768	768	779	779	0.985879
fig|6666666.84004.peg.1729	fig|6666666.84006.peg.1970	A	C	664	664	673	672	0.987361
fig|6666666.84005.peg.798	fig|6666666.84004.peg.138	B	A	440	440	737	282	0.863592
fig|6666666.84008.peg.2053	fig|6666666.84007.peg.2260	E	D	897	897	899	899	0.997775
fig|6666666.84006.peg.923	fig|6666666.84008.peg.1300	C	E	119	119	236	239	0.501053
fig|6666666.84004.peg.1881	fig|6666666.84007.peg.2203	A	D	1003	1003	1003	1003	1
fig|6666666.84006.peg.118	fig|6666666.84007.peg.354	C	D	1744	1744	1766	1763	0.988382
fig|6666666.84005.peg.403	fig|6666666.84004.peg.562	B	A	469	469	476	479	0.982199
fig|6666666.84006.peg.355	fig|6666666.84005.peg.1690	C	B	226	226	226	226	1
fig|6666666.84007.peg.129	fig|6666666.84006.peg.340	D	C	653	653	664	664	0.983434
fig|6666666.84004.peg.457	fig|6666666.84005.peg.498	A	B	348	348	381	381	0.913386
fig|6666666.84007.peg.397	fig|6666666.84005.peg.2049	D	B	95.5	95.5	99.4	99.4	0.960765
fig|6666666.84006.peg.2407	fig|6666666.84005.peg.847	C	B	231	231	231	231	1
fig|6666666.84006.peg.1370	fig|6666666.84007.peg.1215	C	D	355	355	363	638	0.709291
fig|6666666.84005.peg.481	fig|6666666.84004.peg.474	B	A	74.7	74.7	81.6	82.4	0.910976
fig|6666666.84004.peg.1218	fig|6666666.84008.peg.602	A	E	670	670	676	676	0.991124
fig|6666666.84008.peg.852	fig|6666666.84007.peg.1040	E	D	573	573	588	586	0.97615
fig|6666666.84005.peg.1301	fig|6666666.84007.peg.2174	B	D	865	865	867	866	0.998269
fig|6666666.84004.peg.1096	fig|6666666.84007.peg.571	A	D	1026	1026	1026	1026	1
fig|6666666.84008.peg.1121	fig|6666666.84004.peg.2449	E	A	600	600	609	611	0.983607
fig|6666666.84004.peg.1991	fig|6666666.84008.peg.476	A	E	85.1	85.1	101	101	0.842574
fig|6666666.84008.peg.1923	fig|6666666.84005.peg.764	E	B	363	363	370	370	0.981081
fig|6666666.84005.peg.712	fig|6666666.84006.peg.1380	B	C	290	290	290	290	1
fig|6666666.84007.peg.1583	fig|6666666.84004.peg.766	D	A	252	252	256	256	0.984375
fig|6666666.84007.peg.1191	fig|6666666.84004.peg.260	D	A	462	462	462	462	1
fig|6666666.84004.peg.1890	fig|6666666.84006.peg.2291	A	C	1132	1132	1136	1137	0.99604
fig|6666666.84007.peg.520	fig|6666666.84006.peg.1751	D	C	1434	1434	1436	1434	0.999303
fig|6666666.84007.peg.370	fig|6666666.84008.peg.573	D	E	849	849	855	855	0.992982
fig|6666666.84007.peg.1144	fig|6666666.84005.peg.634	D	B	1050	1050	1065	1066	0.985453
fig|6666666.84006.peg.78	fig|6666666.84007.peg.394	C	D	149	149	151	151	0.986755
fig|6666666.84006.peg.969	fig|6666666.84004.peg.148	C	A	839	839	1086	843	0.869881
fig|6666666.84007.peg.1887	fig|6666666.84008.peg.61	D	E	300	300	301	300	0.998336
fig|6666666.84005.peg.1744	fig|6666666.84007.peg.171	B	D	450	450	457	459	0.982533
fig|6666666.84007.peg.629	fig|6666666.84008.peg.1665	D	E	335	335	340	340	0.985294
fig|6666666.84004.peg.314	fig|6666666.84007.peg.1137	A	D	310	310	310	310	1
fig|6666666.84006.peg.2333	fig|6666666.84005.peg.1220	C	B	815	815	815	815	1
fig|6666666.84008.peg.873	fig|6666666.84004.peg.435	E	A	664	664	956	667	0.818238
fig|6666666.84004.peg.115	fig|6666666.84008.peg.1821	A	E	295	295	295	575	0.678161
fig|6666666.84007.peg.644	fig|6666666.84008.peg.1651	D	E	840	840	850	851	0.987654
fig|6666666.84006.peg.521	fig|6666666.84007.peg.2174	C	D	865	865	867	866	0.998269
fig|6666666.84007.peg.141	fig|6666666.84008.peg.966	D	E	1306	1297	1353	1352	0.962292
fig|6666666.84007.peg.420	fig|6666666.84008.peg.2302	D	E	122	122	124	201	0.750769
fig|6666666.84008.peg.7	fig|6666666.84006.peg.409	E	C	1062	1062	1067	1067	0.995314
fig|6666666.84008.peg.473	fig|6666666.84004.peg.1990	E	A	228	228	271	272	0.839779
fig|6666666.84006.peg.766	fig|6666666.84004.peg.1053	C	A	549	549	560	559	0.981233
fig|6666666.84005.peg.785	fig|6666666.84007.peg.1297	B	D	329	355	385	383	0.890625
fig|6666666.84006.peg.298	fig|6666666.84008.peg.995	C	E	411	411	411	411	1
fig|6666666.84008.peg.1153	fig|6666666.84005.peg.2161	E	B	417	417	417	417	1
fig|6666666.84008.peg.1584	fig|6666666.84004.peg.560	E	A	645	645	652	654	0.987749
fig|6666666.84004.peg.871	fig|6666666.84008.peg.2188	A	E	816	816	825	823	0.990291
fig|6666666.84006.peg.2308	fig|6666666.84005.peg.1245	C	B	342	342	342	342	1
fig|6666666.84007.peg.1697	fig|6666666.84005.peg.2180	D	B	309	309	330	330	0.936364
fig|6666666.84007.peg.1668	fig|6666666.84006.peg.914	D	C	358	358	368	368	0.972826
fig|6666666.84006.peg.984	fig|6666666.84005.peg.774	C	B	212	212	212	212	1
fig|6666666.84005.peg.1464	fig|6666666.84008.peg.179	B	E	374	374	380	384	0.979058
fig|6666666.84007.peg.2134	fig|6666666.84006.peg.481	D	C	350	350	352	352	0.994318
fig|6666666.84007.peg.1277	fig|6666666.84008.peg.1926	D	E	394	394	397	398	0.991195
fig|6666666.84006.peg.2309	fig|6666666.84004.peg.1908	C	A	839	839	843	844	0.994665
fig|6666666.84006.peg.850	fig|6666666.84007.peg.2387	C	D	323	323	325	324	0.995378
fig|6666666.84004.peg.1872	fig|6666666.84006.peg.2273	A	C	900	900	910	908	0.990099
fig|6666666.84006.peg.1206	fig|6666666.84007.peg.1952	C	D	527	527	530	531	0.993402
fig|6666666.84006.peg.51	fig|6666666.84005.peg.2073	C	B	263	263	263	263	1
fig|6666666.84005.peg.987	fig|6666666.84004.peg.950	B	A	335	335	340	341	0.983847
fig|6666666.84008.peg.1974	fig|6666666.84004.peg.1859	E	A	329	329	329	329	1
fig|6666666.84007.peg.508	fig|6666666.84006.peg.1763	D	C	469	469	469	469	1
fig|6666666.84008.peg.377	fig|6666666.84005.peg.1797	E	B	265	265	265	265	1
fig|6666666.84008.peg.900	fig|6666666.84007.peg.1823	E	D	463	463	490	491	0.943935
fig|6666666.84004.peg.962	fig|6666666.84005.peg.975	A	B	409	409	410	411	0.996346
fig|6666666.84004.peg.1675	fig|6666666.84007.peg.2000	A	D	463	463	463	463	1
fig|6666666.84008.peg.2257	fig|6666666.84005.peg.2116	E	B	636	636	638	638	0.996865
fig|6666666.84006.peg.1815	fig|6666666.84007.peg.991	C	D	130	130	193	162	0.732394
fig|6666666.84006.peg.257	fig|6666666.84004.peg.1358	C	A	297	297	407	314	0.823856
fig|6666666.84004.peg.1595	fig|6666666.84007.peg.1921	A	D	88.2	88.2	88.2	88.2	1
fig|6666666.84008.peg.1643	fig|6666666.84004.peg.1013	E	A	1030	1030	1044	1043	0.987063
fig|6666666.84007.peg.111	fig|6666666.84004.peg.2135	D	A	298	298	300	299	0.994992
fig|6666666.84005.peg.339	fig|6666666.84004.peg.631	B	A	335	335	342	343	0.978102
fig|6666666.84007.peg.642	fig|6666666.84004.peg.1023	D	A	322	322	322	322	1
fig|6666666.84004.peg.1411	fig|6666666.84007.peg.159	A	D	877	877	877	877	1
fig|6666666.84004.peg.1320	fig|6666666.84005.peg.1824	A	B	832	808	900	896	0.91314
fig|6666666.84005.peg.557	fig|6666666.84008.peg.833	B	E	1020	1020	1028	1028	0.992218
fig|6666666.84004.peg.648	fig|6666666.84008.peg.1073	A	E	145	145	145	145	1
fig|6666666.84004.peg.1195	fig|6666666.84005.peg.2017	A	B	901	901	913	912	0.987397
fig|6666666.84006.peg.1436	fig|6666666.84007.peg.2193	C	D	323	323	322	522	0.765403
fig|6666666.84005.peg.320	fig|6666666.84006.peg.1023	B	C	444	444	459	456	0.970492
fig|6666666.84004.peg.1027	fig|6666666.84006.peg.739	A	C	708	708	708	708	1
fig|6666666.84004.peg.1543	fig|6666666.84007.peg.1869	A	D	646	646	646	646	1
fig|6666666.84007.peg.449	fig|6666666.84005.peg.2265	D	B	611	611	612	612	0.998366
fig|6666666.84008.peg.750	fig|6666666.84006.peg.1063	E	C	830	830	845	845	0.982249
fig|6666666.84006.peg.1813	fig|6666666.84005.peg.495	C	B	361	361	366	366	0.986339
fig|6666666.84006.peg.926	fig|6666666.84005.peg.233	C	B	40	40	138	151	0.276817
fig|6666666.84007.peg.134	fig|6666666.84004.peg.1436	D	A	1132	1132	1132	1132	1
fig|6666666.84004.peg.2376	fig|6666666.84006.peg.1771	A	C	870	870	875	874	0.994854
fig|6666666.84007.peg.695	fig|6666666.84005.peg.967	D	B	1088	1088	1100	1099	0.989541
fig|6666666.84008.peg.444	fig|6666666.84007.peg.288	E	D	587	587	621	620	0.946011
fig|6666666.84004.peg.67	fig|6666666.84008.peg.1773	A	E	188	188	190	190	0.989474
fig|6666666.84005.peg.1169	fig|6666666.84004.peg.1986	B	A	680	680	686	684	0.992701
fig|6666666.84007.peg.600	fig|6666666.84005.peg.1076	D	B	110	110	110	110	1
fig|6666666.84006.peg.46	fig|6666666.84008.peg.2296	C	E	484	484	490	489	0.988764
fig|6666666.84005.peg.422	fig|6666666.84004.peg.544	B	A	1239	1239	1273	1274	0.972909
fig|6666666.84008.peg.1528	fig|6666666.84006.peg.1843	E	C	379	379	603	400	0.755733
fig|6666666.84005.peg.1947	fig|6666666.84006.peg.2077	B	C	76.6	76.6	146	99.8	0.623271
fig|6666666.84005.peg.917	fig|6666666.84008.peg.1724	B	E	689	689	692	692	0.995665
fig|6666666.84008.peg.1927	fig|6666666.84006.peg.989	E	C	133	133	135	135	0.985185
fig|6666666.84007.peg.969	fig|6666666.84005.peg.471	D	B	100	100	100	100	1
fig|6666666.84007.peg.1279	fig|6666666.84005.peg.769	D	B	364	365	409	496	0.805525
fig|6666666.84008.peg.118	fig|6666666.84005.peg.1526	E	B	182	182	182	182	1
fig|6666666.84004.peg.1224	fig|6666666.84005.peg.1989	A	B	267	267	272	271	0.983425
fig|6666666.84008.peg.2094	fig|6666666.84006.peg.2378	E	C	615	615	615	615	1
fig|6666666.84004.peg.2395	fig|6666666.84008.peg.696	A	E	961	961	972	968	0.990722
fig|6666666.84005.peg.1939	fig|6666666.84008.peg.517	B	E	102	102	102	102	1
fig|6666666.84004.peg.1650	fig|6666666.84006.peg.625	A	C	326	326	326	326	1
fig|6666666.84004.peg.1625	fig|6666666.84005.peg.1521	A	B	527	527	531	530	0.993402
fig|6666666.84008.peg.660	fig|6666666.84004.peg.2358	E	A	810	810	818	812	0.993865
fig|6666666.84008.peg.795	fig|6666666.84005.peg.595	E	B	108	108	108	108	1
fig|6666666.84005.peg.1601	fig|6666666.84008.peg.37	B	E	577	577	581	581	0.993115
fig|6666666.84005.peg.650	fig|6666666.84008.peg.741	B	E	512	493	520	524	0.962644
fig|6666666.84007.peg.1128	fig|6666666.84008.peg.772	D	E	125	125	125	125	1
fig|6666666.84004.peg.1703	fig|6666666.84006.peg.1996	A	C	304	304	645	304	0.640674
fig|6666666.84006.peg.14	fig|6666666.84008.peg.2221	C	E	1174	1174	1178	1177	0.997028
fig|6666666.84005.peg.405	fig|6666666.84007.peg.898	B	D	573	580	652	644	0.88966
fig|6666666.84008.peg.2038	fig|6666666.84007.peg.2244	E	D	956	956	960	960	0.995833
fig|6666666.84007.peg.1474	fig|6666666.84006.peg.1570	D	C	162	162	166	166	0.975904
fig|6666666.84005.peg.982	fig|6666666.84007.peg.710	B	D	425	425	425	425	1
fig|6666666.84005.peg.1143	fig|6666666.84004.peg.2067	B	A	323	323	327	327	0.987768
fig|6666666.84004.peg.1701	fig|6666666.84008.peg.195	A	E	635	643	919	931	0.690811
fig|6666666.84006.peg.217	fig|6666666.84008.peg.409	C	E	375	375	378	377	0.993377
fig|6666666.84008.peg.1872	fig|6666666.84006.peg.1379	E	C	275	275	278	277	0.990991
fig|6666666.84004.peg.1533	fig|6666666.84006.peg.435	A	C	514	514	593	598	0.86314
fig|6666666.84006.peg.508	fig|6666666.84008.peg.330	C	E	864	864	868	868	0.995392
fig|6666666.84008.peg.171	fig|6666666.84005.peg.1472	E	B	895	895	898	897	0.997214
fig|6666666.84004.peg.1827	fig|6666666.84007.peg.2149	A	D	177	177	177	177	1
fig|6666666.84008.peg.1421	fig|6666666.84007.peg.682	E	D	307	307	307	307	1
fig|6666666.84006.peg.1762	fig|6666666.84004.peg.2367	C	A	724	724	727	726	0.996559
fig|6666666.84006.peg.370	fig|6666666.84007.peg.1796	C	D	938	938	941	942	0.996283
fig|6666666.84005.peg.1604	fig|6666666.84006.peg.439	B	C	120	120	122	121	0.987654
fig|6666666.84005.peg.1978	fig|6666666.84004.peg.1235	B	A	341	341	347	348	0.981295
fig|6666666.84005.peg.461	fig|6666666.84008.peg.1532	B	E	109	109	119	117	0.923729
fig|6666666.84005.peg.452	fig|6666666.84007.peg.950	B	D	545	183	1171	1155	0.312984
fig|6666666.84008.peg.2027	fig|6666666.84005.peg.1240	E	B	836	836	836	836	1
fig|6666666.84007.peg.901	fig|6666666.84005.peg.407	D	B	110	110	112	111	0.986547
fig|6666666.84008.peg.382	fig|6666666.84004.peg.1342	E	A	293	293	301	299	0.976667
fig|6666666.84008.peg.1057	fig|6666666.84005.peg.342	E	B	142	142	142	142	1
fig|6666666.84008.peg.198	fig|6666666.84007.peg.2028	E	D	162	162	162	162	1
fig|6666666.84008.peg.1382	fig|6666666.84007.peg.720	E	D	270	270	272	272	0.992647
fig|6666666.84007.peg.220	fig|6666666.84008.peg.377	D	E	260	260	266	265	0.979284
fig|6666666.84005.peg.390	fig|6666666.84008.peg.1598	B	E	391	391	394	395	0.991128
fig|6666666.84005.peg.1724	fig|6666666.84004.peg.1419	B	A	418	418	418	418	1
fig|6666666.84005.peg.870	fig|6666666.84007.peg.1386	B	D	437	437	437	437	1
fig|6666666.84008.peg.679	fig|6666666.84005.peg.2312	E	B	459	459	459	459	1
fig|6666666.84004.peg.1056	fig|6666666.84006.peg.769	A	C	511	511	549	544	0.935041
fig|6666666.84008.peg.2243	fig|6666666.84005.peg.2130	E	B	459	459	466	466	0.984979
fig|6666666.84008.peg.2217	fig|6666666.84006.peg.1553	E	C	596	596	603	603	0.988391
fig|6666666.84008.peg.1239	fig|6666666.84004.peg.2169	E	A	1378	1378	1380	1380	0.998551
fig|6666666.84005.peg.750	fig|6666666.84008.peg.1909	B	E	168	168	295	184	0.701461
fig|6666666.84005.peg.1455	fig|6666666.84004.peg.1693	B	A	177	177	177	177	1
fig|6666666.84008.peg.1345	fig|6666666.84006.peg.1408	E	C	361	361	367	369	0.980978
fig|6666666.84006.peg.2035	fig|6666666.84008.peg.158	C	E	18510	18510	19750	19760	0.936978
fig|6666666.84006.peg.943	fig|6666666.84008.peg.1830	C	E	386	397	455	455	0.86044
fig|6666666.84005.peg.1230	fig|6666666.84008.peg.2038	B	E	959	959	961	960	0.998438
fig|6666666.84005.peg.1322	fig|6666666.84007.peg.2153	B	D	773	773	773	773	1
fig|6666666.84006.peg.121	fig|6666666.84004.peg.1210	C	A	636	636	636	636	1
fig|6666666.84004.peg.441	fig|6666666.84007.peg.1013	A	D	598	598	598	598	1
fig|6666666.84005.peg.2330	fig|6666666.84004.peg.2362	B	A	160	160	166	166	0.963855
fig|6666666.84007.peg.2033	fig|6666666.84005.peg.1440	D	B	362	362	362	362	1
fig|6666666.84008.peg.176	fig|6666666.84007.peg.2006	E	D	213	213	217	217	0.981567
fig|6666666.84004.peg.133	fig|6666666.84005.peg.803	A	B	644	644	651	651	0.989247
fig|6666666.84007.peg.519	fig|6666666.84004.peg.2357	D	A	800	800	800	800	1
fig|6666666.84007.peg.1115	fig|6666666.84006.peg.2247	D	C	330	330	337	336	0.980684
fig|6666666.84006.peg.2220	fig|6666666.84008.peg.811	C	E	202	202	253	203	0.885965
fig|6666666.84006.peg.1772	fig|6666666.84005.peg.2313	C	B	606	606	607	607	0.998353
fig|6666666.84006.peg.2424	fig|6666666.84008.peg.1777	C	E	441	441	442	443	0.99661
fig|6666666.84008.peg.1002	fig|6666666.84006.peg.291	E	C	627	627	628	628	0.998408
fig|6666666.84005.peg.1007	fig|6666666.84004.peg.930	B	A	132	132	134	134	0.985075
fig|6666666.84007.peg.1263	fig|6666666.84008.peg.1912	D	E	376	376	380	379	0.990777
fig|6666666.84006.peg.2025	fig|6666666.84007.peg.1998	C	D	221	221	223	223	0.991031
fig|6666666.84007.peg.2358	fig|6666666.84006.peg.2082	D	C	94	94	377	342	0.261474
fig|6666666.84007.peg.2204	fig|6666666.84005.peg.1270	D	B	1334	1334	1336	1336	0.998503
fig|6666666.84005.peg.1238	fig|6666666.84006.peg.2315	B	C	1133	1133	1133	1133	1
fig|6666666.84005.peg.892	fig|6666666.84004.peg.43	B	A	541	541	545	544	0.993572
fig|6666666.84006.peg.1994	fig|6666666.84005.peg.1444	C	B	337	337	337	337	1
fig|6666666.84008.peg.2143	fig|6666666.84006.peg.1515	E	C	138	138	140	140	0.985714
fig|6666666.84005.peg.343	fig|6666666.84004.peg.628	B	A	590	590	593	592	0.995781
fig|6666666.84004.peg.1523	fig|6666666.84008.peg.20	A	E	788	788	850	849	0.927604
fig|6666666.84005.peg.115	fig|6666666.84006.peg.1512	B	C	560	560	560	560	1
fig|6666666.84004.peg.432	fig|6666666.84006.peg.1935	A	C	375	375	429	456	0.847458
fig|6666666.84008.peg.1287	fig|6666666.84005.peg.246	E	B	449	449	449	449	1
fig|6666666.84006.peg.2052	fig|6666666.84007.peg.1764	C	D	309	309	313	312	0.9888
fig|6666666.84008.peg.1410	fig|6666666.84004.peg.973	E	A	493	493	535	535	0.921495
fig|6666666.84004.peg.763	fig|6666666.84007.peg.1586	A	D	474	474	484	484	0.979339
fig|6666666.84007.peg.901	fig|6666666.84006.peg.1317	D	C	107	107	112	110	0.963964
fig|6666666.84007.peg.1264	fig|6666666.84006.peg.1003	D	C	425	425	425	425	1
fig|6666666.84007.peg.2153	fig|6666666.84006.peg.500	D	C	773	773	773	773	1
fig|6666666.84006.peg.138	fig|6666666.84007.peg.333	C	D	560	560	561	561	0.998217
fig|6666666.84005.peg.973	fig|6666666.84008.peg.1401	B	E	891	891	892	892	0.998879
fig|6666666.84006.peg.277	fig|6666666.84005.peg.1766	C	B	552	552	552	552	1
fig|6666666.84007.peg.523	fig|6666666.84005.peg.2339	D	B	173	173	173	173	1
fig|6666666.84006.peg.2208	fig|6666666.84007.peg.1074	C	D	1046	1046	1055	1056	0.991
fig|6666666.84005.peg.903	fig|6666666.84004.peg.32	B	A	520	520	672	528	0.866667
fig|6666666.84007.peg.877	fig|6666666.84008.peg.1602	D	E	276	271	2379	816	0.171205
fig|6666666.84008.peg.1089	fig|6666666.84006.peg.1019	E	C	1040	1040	1040	1040	1
fig|6666666.84005.peg.2176	fig|6666666.84004.peg.2240	B	A	750	750	809	803	0.930521
fig|6666666.84004.peg.808	fig|6666666.84007.peg.1531	A	D	561	561	561	561	1
fig|6666666.84007.peg.688	fig|6666666.84008.peg.1414	D	E	320	320	329	330	0.971168
fig|6666666.84004.peg.2264	fig|6666666.84007.peg.1668	A	D	368	368	368	368	1
fig|6666666.84004.peg.180	fig|6666666.84008.peg.1917	A	E	259	259	261	261	0.992337
fig|6666666.84004.peg.422	fig|6666666.84006.peg.1945	A	C	693	723	793	985	0.7964
fig|6666666.84006.peg.1161	fig|6666666.84007.peg.727	C	D	473	473	478	481	0.986444
fig|6666666.84004.peg.352	fig|6666666.84007.peg.1099	A	D	212	212	212	212	1
fig|6666666.84006.peg.1152	fig|6666666.84005.peg.990	C	B	590	590	590	590	1
fig|6666666.84005.peg.2394	fig|6666666.84004.peg.2445	B	A	570	570	576	576	0.989583
fig|6666666.84008.peg.170	fig|6666666.84004.peg.1675	E	A	461	461	462	463	0.996757
fig|6666666.84004.peg.1292	fig|6666666.84005.peg.1850	A	B	1470	1470	1493	1493	0.984595
fig|6666666.84006.peg.2219	fig|6666666.84004.peg.366	C	A	586	586	601	591	0.983221
fig|6666666.84004.peg.1034	fig|6666666.84005.peg.1106	A	B	905	905	912	912	0.992325
fig|6666666.84007.peg.578	fig|6666666.84004.peg.1089	D	A	540	540	540	540	1
fig|6666666.84008.peg.1417	fig|6666666.84004.peg.979	E	A	814	814	815	816	0.998161
fig|6666666.84004.peg.1513	fig|6666666.84007.peg.1839	A	D	1801	1801	1801	1801	1
fig|6666666.84005.peg.1600	fig|6666666.84004.peg.1541	B	A	374	374	397	397	0.942065
fig|6666666.84007.peg.487	fig|6666666.84006.peg.1784	D	C	486	487	795	498	0.752514
fig|6666666.84005.peg.1164	fig|6666666.84007.peg.2374	B	D	700	700	709	709	0.987306
fig|6666666.84004.peg.1764	fig|6666666.84005.peg.1386	A	B	1400	1400	1415	1416	0.98905
fig|6666666.84006.peg.1520	fig|6666666.84008.peg.2138	C	E	1222	1222	1257	1231	0.982315
fig|6666666.84005.peg.1163	fig|6666666.84004.peg.2047	B	A	340	340	340	340	1
fig|6666666.84004.peg.529	fig|6666666.84008.peg.1558	A	E	164	164	239	176	0.790361
fig|6666666.84004.peg.2375	fig|6666666.84008.peg.676	A	E	1027	1027	1036	1036	0.991313
fig|6666666.84005.peg.2304	fig|6666666.84007.peg.490	B	D	240	240	244	244	0.983607
fig|6666666.84005.peg.2217	fig|6666666.84008.peg.1209	B	E	652	652	652	652	1
fig|6666666.84008.peg.2132	fig|6666666.84005.peg.129	E	B	263	263	265	265	0.992453
fig|6666666.84005.peg.1828	fig|6666666.84008.peg.409	B	E	375	375	378	377	0.993377
fig|6666666.84007.peg.2265	fig|6666666.84006.peg.2343	D	C	729	729	741	741	0.983806
fig|6666666.84008.peg.1912	fig|6666666.84006.peg.1004	E	C	376	376	379	380	0.990777
fig|6666666.84008.peg.120	fig|6666666.84006.peg.1209	E	C	763	763	764	764	0.998691
fig|6666666.84004.peg.1620	fig|6666666.84007.peg.1947	A	D	182	182	182	182	1
fig|6666666.84007.peg.1674	fig|6666666.84004.peg.2258	D	A	533	533	533	533	1
fig|6666666.84006.peg.346	fig|6666666.84008.peg.951	C	E	147	147	147	147	1
fig|6666666.84007.peg.1926	fig|6666666.84008.peg.98	D	E	234	234	234	234	1
fig|6666666.84006.peg.435	fig|6666666.84007.peg.1859	C	D	514	514	598	593	0.86314
fig|6666666.84005.peg.1837	fig|6666666.84004.peg.1305	B	A	176	176	176	176	1
fig|6666666.84005.peg.1851	fig|6666666.84007.peg.276	B	D	453	453	463	464	0.977346
fig|6666666.84005.peg.1729	fig|6666666.84007.peg.156	B	D	457	457	476	476	0.960084
fig|6666666.84005.peg.1343	fig|6666666.84004.peg.1810	B	A	540	540	547	545	0.989011
fig|6666666.84005.peg.513	fig|6666666.84004.peg.440	B	A	707	707	719	932	0.856451
fig|6666666.84005.peg.2333	fig|6666666.84008.peg.661	B	E	803	803	808	808	0.993812
fig|6666666.84007.peg.1705	fig|6666666.84005.peg.2188	D	B	610	610	631	629	0.968254
fig|6666666.84007.peg.37	fig|6666666.84006.peg.1708	D	C	357	357	358	358	0.997207
fig|6666666.84005.peg.652	fig|6666666.84006.peg.1074	B	C	451	451	451	451	1
fig|6666666.84006.peg.2234	fig|6666666.84004.peg.350	C	A	290	290	291	291	0.996564
fig|6666666.84005.peg.155	fig|6666666.84004.peg.769	B	A	357	356	417	416	0.855942
fig|6666666.84004.peg.2304	fig|6666666.84006.peg.1659	A	C	397	397	400	400	0.9925
fig|6666666.84006.peg.275	fig|6666666.84008.peg.348	C	E	1221	1221	1221	1221	1
fig|6666666.84007.peg.2395	fig|6666666.84008.peg.1627	D	E	323	323	327	327	0.987768
fig|6666666.84006.peg.2335	fig|6666666.84004.peg.1935	C	A	741	741	743	743	0.997308
fig|6666666.84005.peg.1066	fig|6666666.84007.peg.590	B	D	250	250	250	250	1
fig|6666666.84005.peg.1895	fig|6666666.84006.peg.2116	B	C	121	121	271	308	0.417962
fig|6666666.84008.peg.2118	fig|6666666.84005.peg.143	E	B	258	258	263	264	0.979127
fig|6666666.84007.peg.705	fig|6666666.84006.peg.1139	D	C	478	478	479	577	0.905303
fig|6666666.84004.peg.658	fig|6666666.84006.peg.1024	A	C	770	770	779	778	0.989082
fig|6666666.84005.peg.1538	fig|6666666.84006.peg.1223	B	C	604	604	604	604	1
fig|6666666.84008.peg.315	fig|6666666.84005.peg.1329	E	B	429	429	433	434	0.989619
fig|6666666.84008.peg.830	fig|6666666.84005.peg.560	E	B	1524	1524	1562	1537	0.983543
fig|6666666.84006.peg.890	fig|6666666.84007.peg.464	C	D	345	345	350	350	0.985714
fig|6666666.84006.peg.506	fig|6666666.84008.peg.328	C	E	527	527	527	527	1
fig|6666666.84005.peg.532	fig|6666666.84006.peg.1947	B	C	397	397	398	399	0.996236
fig|6666666.84004.peg.2218	fig|6666666.84007.peg.1715	A	D	381	381	381	381	1
fig|6666666.84005.peg.1432	fig|6666666.84008.peg.211	B	E	514	514	518	518	0.992278
fig|6666666.84006.peg.2117	fig|6666666.84007.peg.2313	C	D	291	304	995	1019	0.295432
fig|6666666.84008.peg.1517	fig|6666666.84006.peg.1831	E	C	1040	1040	1045	1045	0.995215
fig|6666666.84008.peg.586	fig|6666666.84007.peg.357	E	D	549	549	567	565	0.969965
fig|6666666.84008.peg.96	fig|6666666.84007.peg.1924	E	D	421	421	551	427	0.860941
fig|6666666.84008.peg.1160	fig|6666666.84006.peg.1861	E	C	286	286	288	288	0.993056
fig|6666666.84006.peg.728	fig|6666666.84005.peg.1124	C	B	553	553	553	553	1
fig|6666666.84005.peg.1235	fig|6666666.84007.peg.2239	B	D	501	501	505	505	0.992079
fig|6666666.84005.peg.321	fig|6666666.84008.peg.1084	B	E	708	709	780	778	0.909499
fig|6666666.84008.peg.331	fig|6666666.84006.peg.509	E	C	596	596	596	596	1
fig|6666666.84007.peg.1338	fig|6666666.84004.peg.112	D	A	482	482	482	482	1
fig|6666666.84004.peg.1100	fig|6666666.84006.peg.665	A	C	442	442	725	472	0.738513
fig|6666666.84004.peg.337	fig|6666666.84008.peg.785	A	E	110	110	112	112	0.982143
fig|6666666.84008.peg.1589	fig|6666666.84007.peg.893	E	D	744	744	771	769	0.966234
fig|6666666.84007.peg.2396	fig|6666666.84005.peg.1142	D	B	773	773	780	781	0.990391
fig|6666666.84005.peg.506	fig|6666666.84006.peg.1802	B	C	1804	1804	1816	1816	0.993392
fig|6666666.84008.peg.322	fig|6666666.84007.peg.2153	E	D	773	773	773	773	1
fig|6666666.84004.peg.2202	fig|6666666.84005.peg.2213	A	B	657	657	658	659	0.997722
fig|6666666.84004.peg.234	fig|6666666.84008.peg.1865	A	E	1006	1006	1008	1008	0.998016
fig|6666666.84005.peg.1249	fig|6666666.84006.peg.2304	B	C	272	272	272	272	1
fig|6666666.84006.peg.1521	fig|6666666.84004.peg.799	C	A	1509	1509	1536	1536	0.982422
fig|6666666.84007.peg.1742	fig|6666666.84008.peg.1217	D	E	361	361	388	385	0.934023
fig|6666666.84004.peg.2260	fig|6666666.84005.peg.2155	A	B	1212	1212	1229	1228	0.986569
fig|6666666.84004.peg.541	fig|6666666.84007.peg.918	A	D	369	369	369	369	1
fig|6666666.84008.peg.152	fig|6666666.84007.peg.1983	E	D	303	303	306	306	0.990196
fig|6666666.84006.peg.318	fig|6666666.84008.peg.975	C	E	141	141	141	141	1
fig|6666666.84005.peg.481	fig|6666666.84006.peg.1827	B	C	78.6	78.6	81.6	81.3	0.965009
fig|6666666.84007.peg.491	fig|6666666.84008.peg.686	D	E	773	773	779	779	0.992298
fig|6666666.84006.peg.185	fig|6666666.84005.peg.1860	C	B	1347	1347	1347	1347	1
fig|6666666.84004.peg.1072	fig|6666666.84008.peg.1702	A	E	407	407	430	429	0.947614
fig|6666666.84004.peg.575	fig|6666666.84005.peg.390	A	B	380	380	395	394	0.963245
fig|6666666.84004.peg.1241	fig|6666666.84005.peg.1971	A	B	522	522	526	526	0.992395
fig|6666666.84007.peg.234	fig|6666666.84008.peg.390	D	E	1237	1237	1259	1252	0.985265
fig|6666666.84008.peg.1101	fig|6666666.84007.peg.40	E	D	625	625	625	625	1
fig|6666666.84006.peg.1594	fig|6666666.84008.peg.2176	C	E	447	447	447	448	0.998883
fig|6666666.84004.peg.2279	fig|6666666.84006.peg.455	A	C	501	501	504	503	0.995035
fig|6666666.84007.peg.1566	fig|6666666.84008.peg.2120	D	E	102	102	107	110	0.940092
fig|6666666.84008.peg.1760	fig|6666666.84006.peg.2441	E	C	327	327	327	327	1
fig|6666666.84005.peg.1460	fig|6666666.84008.peg.183	B	E	794	794	798	797	0.995611
fig|6666666.84005.peg.1331	fig|6666666.84004.peg.1822	B	A	877	877	880	880	0.996591
fig|6666666.84007.peg.1820	fig|6666666.84004.peg.1494	D	A	477	477	482	482	0.989627
fig|6666666.84007.peg.1130	fig|6666666.84004.peg.321	D	A	405	405	405	405	1
fig|6666666.84004.peg.347	fig|6666666.84006.peg.2237	A	C	1075	1075	1078	1077	0.99768
fig|6666666.84008.peg.1818	fig|6666666.84005.peg.824	E	B	303	303	303	303	1
fig|6666666.84008.peg.551	fig|6666666.84006.peg.80	E	C	163	163	163	163	1
fig|6666666.84007.peg.1358	fig|6666666.84005.peg.842	D	B	320	320	322	322	0.993789
fig|6666666.84006.peg.2438	fig|6666666.84008.peg.1763	C	E	265	265	265	265	1
fig|6666666.84004.peg.1888	fig|6666666.84007.peg.2210	A	D	595	595	599	599	0.993322
fig|6666666.84006.peg.2499	fig|6666666.84005.peg.308	C	B	321	321	323	323	0.993808
fig|6666666.84005.peg.2197	fig|6666666.84008.peg.1188	B	E	387	387	387	387	1
fig|6666666.84007.peg.1356	fig|6666666.84005.peg.840	D	B	335	335	335	335	1
fig|6666666.84004.peg.558	fig|6666666.84008.peg.1582	A	E	107	107	112	111	0.959641
fig|6666666.84006.peg.1906	fig|6666666.84005.peg.2216	C	B	513	513	513	513	1
fig|6666666.84007.peg.1952	fig|6666666.84005.peg.1521	D	B	527	527	531	530	0.993402
fig|6666666.84008.peg.1324	fig|6666666.84005.peg.178	E	B	182	182	208	207	0.877108
fig|6666666.84004.peg.617	fig|6666666.84006.peg.2147	A	C	344	344	347	347	0.991354
fig|6666666.84006.peg.1198	fig|6666666.84004.peg.1634	C	A	792	785	862	856	0.917928
fig|6666666.84005.peg.126	fig|6666666.84004.peg.797	B	A	435	435	436	436	0.997706
fig|6666666.84007.peg.1236	fig|6666666.84004.peg.215	D	A	859	859	862	862	0.99652
fig|6666666.84005.peg.63	fig|6666666.84008.peg.2197	B	E	452	452	454	454	0.995595
fig|6666666.84007.peg.1286	fig|6666666.84004.peg.163	D	A	461	461	461	461	1
fig|6666666.84008.peg.559	fig|6666666.84005.peg.2036	E	B	234	234	236	236	0.991525
fig|6666666.84005.peg.404	fig|6666666.84007.peg.897	B	D	386	386	399	400	0.966208
fig|6666666.84005.peg.443	fig|6666666.84004.peg.518	B	A	51.2	50.4	110	109	0.463927
fig|6666666.84007.peg.235	fig|6666666.84004.peg.1333	D	A	124	124	124	124	1
fig|6666666.84007.peg.424	fig|6666666.84005.peg.2076	D	B	220	220	223	224	0.98434
fig|6666666.84007.peg.1633	fig|6666666.84004.peg.2299	D	A	978	978	978	978	1
fig|6666666.84008.peg.733	fig|6666666.84004.peg.281	E	A	707	707	707	707	1
fig|6666666.84005.peg.1867	fig|6666666.84007.peg.291	B	D	706	710	754	862	0.876238
fig|6666666.84007.peg.358	fig|6666666.84005.peg.2009	D	B	863	863	906	908	0.951488
fig|6666666.84005.peg.361	fig|6666666.84007.peg.852	B	D	716	716	765	792	0.919717
fig|6666666.84007.peg.2162	fig|6666666.84006.peg.509	D	C	594	594	597	596	0.995809
fig|6666666.84007.peg.465	fig|6666666.84004.peg.2411	D	A	893	893	893	893	1
fig|6666666.84004.peg.467	fig|6666666.84005.peg.488	A	B	582	582	590	590	0.986441
fig|6666666.84004.peg.2002	fig|6666666.84006.peg.2109	A	C	914	823	3251	3842	0.244889
fig|6666666.84004.peg.637	fig|6666666.84006.peg.2132	A	C	895	895	906	1134	0.877451
fig|6666666.84004.peg.2267	fig|6666666.84008.peg.1140	A	E	348	348	350	350	0.994286
fig|6666666.84005.peg.923	fig|6666666.84008.peg.1718	B	E	909	909	909	909	1
fig|6666666.84006.peg.50	fig|6666666.84008.peg.2300	C	E	250	250	250	250	1
fig|6666666.84008.peg.1511	fig|6666666.84007.peg.981	E	D	1279	1279	1291	1291	0.990705
fig|6666666.84008.peg.768	fig|6666666.84007.peg.1132	E	D	514	514	518	517	0.993237
fig|6666666.84004.peg.1679	fig|6666666.84008.peg.174	A	E	805	805	817	817	0.985312
fig|6666666.84008.peg.424	fig|6666666.84007.peg.268	E	D	909	909	956	956	0.950837
fig|6666666.84008.peg.743	fig|6666666.84006.peg.1070	E	C	292	292	295	295	0.989831
fig|6666666.84007.peg.1871	fig|6666666.84008.peg.40	D	E	636	636	659	855	0.840159
fig|6666666.84005.peg.662	fig|6666666.84006.peg.1083	B	C	638	638	638	638	1
fig|6666666.84005.peg.984	fig|6666666.84004.peg.953	B	A	145	145	228	146	0.775401
fig|6666666.84004.peg.1492	fig|6666666.84007.peg.1818	A	D	1135	1135	1135	1135	1
fig|6666666.84007.peg.2010	fig|6666666.84006.peg.2013	D	C	829	829	831	833	0.996394
fig|6666666.84008.peg.1482	fig|6666666.84004.peg.2030	E	A	469	469	487	485	0.965021
fig|6666666.84004.peg.191	fig|6666666.84006.peg.864	A	C	442	442	447	447	0.988814
fig|6666666.84007.peg.1617	fig|6666666.84008.peg.2272	D	E	873	873	880	879	0.992609
fig|6666666.84006.peg.2009	fig|6666666.84008.peg.184	C	E	304	304	306	305	0.99509
fig|6666666.84005.peg.1312	fig|6666666.84006.peg.510	B	C	305	305	305	305	1
fig|6666666.84005.peg.507	fig|6666666.84006.peg.1801	B	C	558	558	558	558	1
fig|6666666.84005.peg.50	fig|6666666.84004.peg.898	B	A	267	267	268	269	0.994413
fig|6666666.84006.peg.580	fig|6666666.84005.peg.1028	C	B	873	873	873	873	1
fig|6666666.84005.peg.2268	fig|6666666.84007.peg.453	B	D	494	494	503	504	0.981132
fig|6666666.84008.peg.151	fig|6666666.84007.peg.1982	E	D	664	664	669	670	0.991785
fig|6666666.84004.peg.1721	fig|6666666.84005.peg.1429	A	B	1028	1028	1028	1028	1
fig|6666666.84006.peg.1252	fig|6666666.84005.peg.1567	C	B	349	349	349	349	1
fig|6666666.84004.peg.490	fig|6666666.84005.peg.464	A	B	433	433	453	455	0.953744
fig|6666666.84004.peg.1136	fig|6666666.84008.peg.2298	A	E	220	220	223	224	0.98434
fig|6666666.84005.peg.1998	fig|6666666.84004.peg.1216	B	A	249	249	672	634	0.381317
fig|6666666.84006.peg.1966	fig|6666666.84005.peg.1417	C	B	307	307	307	307	1
fig|6666666.84006.peg.212	fig|6666666.84005.peg.1833	C	B	668	668	669	669	0.998505
fig|6666666.84005.peg.1565	fig|6666666.84007.peg.1904	B	D	117	117	123	123	0.95122
fig|6666666.84005.peg.934	fig|6666666.84006.peg.1096	B	C	610	610	610	610	1
fig|6666666.84008.peg.1480	fig|6666666.84004.peg.2028	E	A	94.4	94.4	342	377	0.262587
fig|6666666.84004.peg.464	fig|6666666.84008.peg.1504	A	E	900	900	904	903	0.996126
fig|6666666.84007.peg.101	fig|6666666.84005.peg.14	D	B	103	103	108	110	0.944954
fig|6666666.84007.peg.2140	fig|6666666.84005.peg.1335	D	B	663	663	677	678	0.978598
fig|6666666.84005.peg.1806	fig|6666666.84008.peg.386	B	E	808	808	808	808	1
fig|6666666.84004.peg.1911	fig|6666666.84006.peg.2312	A	C	461	461	491	490	0.939857
fig|6666666.84006.peg.1780	fig|6666666.84004.peg.2385	C	A	763	763	781	778	0.978833
fig|6666666.84007.peg.2072	fig|6666666.84005.peg.1401	D	B	745	745	749	749	0.99466
fig|6666666.84004.peg.2136	fig|6666666.84007.peg.112	A	D	522	522	531	530	0.983977
fig|6666666.84006.peg.1399	fig|6666666.84007.peg.1244	C	D	829	829	845	845	0.981065
fig|6666666.84005.peg.2184	fig|6666666.84006.peg.1875	B	C	345	345	399	345	0.927419
fig|6666666.84008.peg.268	fig|6666666.84004.peg.1776	E	A	336	336	336	336	1
fig|6666666.84004.peg.1393	fig|6666666.84006.peg.291	A	C	623	623	628	628	0.992038
fig|6666666.84005.peg.773	fig|6666666.84004.peg.166	B	A	806	806	820	820	0.982927
fig|6666666.84005.peg.1642	fig|6666666.84008.peg.894	B	E	1021	1021	1024	1024	0.99707
fig|6666666.84007.peg.1641	fig|6666666.84006.peg.1350	D	C	313	313	325	526	0.735605
fig|6666666.84004.peg.1378	fig|6666666.84005.peg.1767	A	B	578	578	582	582	0.993127
fig|6666666.84005.peg.713	fig|6666666.84007.peg.1226	B	D	434	434	434	434	1
fig|6666666.84007.peg.1047	fig|6666666.84004.peg.406	D	A	204	204	204	204	1
fig|6666666.84008.peg.926	fig|6666666.84004.peg.1470	E	A	938	938	941	942	0.996283
fig|6666666.84004.peg.1745	fig|6666666.84007.peg.2068	A	D	572	572	572	572	1
fig|6666666.84007.peg.1384	fig|6666666.84004.peg.67	D	A	190	190	190	190	1
fig|6666666.84007.peg.1996	fig|6666666.84006.peg.2027	D	C	427	427	427	427	1
fig|6666666.84005.peg.2230	fig|6666666.84004.peg.2185	B	A	512	513	546	545	0.939505
fig|6666666.84006.peg.1908	fig|6666666.84005.peg.2218	C	B	459	459	459	459	1
fig|6666666.84004.peg.603	fig|6666666.84006.peg.2158	A	C	1519	1519	1603	1609	0.945828
fig|6666666.84006.peg.2372	fig|6666666.84007.peg.2296	C	D	223	223	288	288	0.774306
fig|6666666.84007.peg.1036	fig|6666666.84008.peg.856	D	E	332	332	337	337	0.985163
fig|6666666.84004.peg.1599	fig|6666666.84008.peg.98	A	E	234	234	234	234	1
fig|6666666.84008.peg.2114	fig|6666666.84005.peg.147	E	B	922	922	895	1595	0.740562
fig|6666666.84007.peg.222	fig|6666666.84008.peg.379	D	E	613	613	644	641	0.954086
fig|6666666.84008.peg.2324	fig|6666666.84006.peg.601	E	C	177	177	838	858	0.208726
fig|6666666.84008.peg.1789	fig|6666666.84006.peg.2412	E	C	850	850	853	853	0.996483
fig|6666666.84006.peg.1184	fig|6666666.84008.peg.1352	C	E	323	323	323	323	1
fig|6666666.84005.peg.400	fig|6666666.84007.peg.893	B	D	753	753	771	769	0.977922
fig|6666666.84005.peg.1761	fig|6666666.84004.peg.1383	B	A	87.4	87.4	87.4	87.4	1
fig|6666666.84006.peg.1283	fig|6666666.84008.peg.1095	C	E	660	660	682	680	0.969163
fig|6666666.84006.peg.1170	fig|6666666.84007.peg.736	C	D	88.2	88.2	88.2	88.2	1
fig|6666666.84008.peg.866	fig|6666666.84005.peg.526	E	B	543	543	552	552	0.983696
fig|6666666.84008.peg.704	fig|6666666.84007.peg.473	E	D	739	739	741	741	0.997301
fig|6666666.84005.peg.1918	fig|6666666.84008.peg.495	B	E	164	164	180	180	0.911111
fig|6666666.84004.peg.615	fig|6666666.84008.peg.1042	A	E	1026	1026	1034	1034	0.992263
fig|6666666.84006.peg.568	fig|6666666.84008.peg.282	C	E	632	632	635	635	0.995276
fig|6666666.84008.peg.691	fig|6666666.84007.peg.486	E	D	564	564	569	568	0.992084
fig|6666666.84004.peg.2163	fig|6666666.84005.peg.2252	A	B	270	270	270	270	1
fig|6666666.84008.peg.1512	fig|6666666.84005.peg.483	E	B	503	503	506	507	0.99309
fig|6666666.84007.peg.2357	fig|6666666.84004.peg.2027	D	A	1507	1507	1587	1587	0.94959
fig|6666666.84006.peg.2195	fig|6666666.84005.peg.554	C	B	1012	1012	1023	1021	0.990215
fig|6666666.84007.peg.660	fig|6666666.84005.peg.1135	D	B	308	308	308	308	1
fig|6666666.84008.peg.356	fig|6666666.84007.peg.200	E	D	593	568	640	638	0.908451
fig|6666666.84006.peg.2417	fig|6666666.84005.peg.857	C	B	541	541	541	541	1
fig|6666666.84008.peg.1634	fig|6666666.84005.peg.1136	E	B	641	641	649	649	0.987673
fig|6666666.84007.peg.1929	fig|6666666.84005.peg.1542	D	B	606	606	606	606	1
fig|6666666.84008.peg.831	fig|6666666.84004.peg.386	E	A	501	501	680	501	0.848434
fig|6666666.84004.peg.1566	fig|6666666.84005.peg.1576	A	B	313	313	323	322	0.970543
fig|6666666.84008.peg.1784	fig|6666666.84007.peg.1373	E	D	539	539	541	541	0.996303
fig|6666666.84006.peg.1847	fig|6666666.84007.peg.958	C	D	1117	1117	1125	1124	0.99333
fig|6666666.84005.peg.1336	fig|6666666.84008.peg.308	B	E	296	296	297	298	0.994958
fig|6666666.84006.peg.1987	fig|6666666.84004.peg.1713	C	A	608	608	610	610	0.996721
fig|6666666.84007.peg.2126	fig|6666666.84008.peg.295	D	E	255	255	265	449	0.714286
fig|6666666.84005.peg.40	fig|6666666.84004.peg.908	B	A	406	406	406	406	1
fig|6666666.84006.peg.508	fig|6666666.84004.peg.1840	C	A	863	863	868	867	0.994813
fig|6666666.84004.peg.1075	fig|6666666.84008.peg.1705	A	E	112	112	114	114	0.982456
fig|6666666.84006.peg.846	fig|6666666.84005.peg.1147	C	B	958	958	958	958	1
fig|6666666.84004.peg.1946	fig|6666666.84008.peg.2061	A	E	442	442	446	446	0.991031
fig|6666666.84006.peg.2412	fig|6666666.84005.peg.852	C	B	853	853	853	853	1
fig|6666666.84006.peg.2161	fig|6666666.84007.peg.860	C	D	89.7	89.7	90.5	91.7	0.984632
fig|6666666.84006.peg.1142	fig|6666666.84005.peg.980	C	B	356	356	356	356	1
fig|6666666.84004.peg.1026	fig|6666666.84007.peg.639	A	D	421	421	421	421	1
fig|6666666.84008.peg.2043	fig|6666666.84006.peg.2328	E	C	865	865	865	865	1
fig|6666666.84007.peg.431	fig|6666666.84006.peg.41	D	C	159	159	162	161	0.98452
fig|6666666.84008.peg.2270	fig|6666666.84006.peg.1668	E	C	517	517	520	520	0.994231
fig|6666666.84007.peg.1917	fig|6666666.84005.peg.1552	D	B	845	845	858	858	0.984848
fig|6666666.84007.peg.1200	fig|6666666.84005.peg.688	D	B	475	475	476	476	0.997899
fig|6666666.84007.peg.599	fig|6666666.84008.peg.1695	D	E	686	686	723	722	0.949481
fig|6666666.84007.peg.1465	fig|6666666.84006.peg.1547	D	C	183	160	253	275	0.649621
fig|6666666.84005.peg.863	fig|6666666.84006.peg.2423	B	C	204	204	207	207	0.985507
fig|6666666.84004.peg.266	fig|6666666.84005.peg.673	A	B	1501	1501	1506	1506	0.99668
fig|6666666.84007.peg.342	fig|6666666.84005.peg.1994	D	B	268	268	268	268	1
fig|6666666.84006.peg.261	fig|6666666.84007.peg.206	C	D	481	481	538	533	0.898226
fig|6666666.84006.peg.410	fig|6666666.84005.peg.1634	C	B	244	244	244	244	1
fig|6666666.84006.peg.426	fig|6666666.84008.peg.24	C	E	385	385	517	531	0.734733
fig|6666666.84007.peg.1019	fig|6666666.84008.peg.873	D	E	598	598	597	956	0.770122
fig|6666666.84008.peg.385	fig|6666666.84007.peg.229	E	D	2341	2341	2369	2369	0.988181
fig|6666666.84004.peg.1439	fig|6666666.84006.peg.342	A	C	1385	1385	1415	1414	0.979145
fig|6666666.84005.peg.406	fig|6666666.84007.peg.900	B	D	1603	1615	1943	1717	0.879235
fig|6666666.84004.peg.1841	fig|6666666.84007.peg.2162	A	D	597	597	597	597	1
fig|6666666.84007.peg.2213	fig|6666666.84006.peg.2292	D	C	469	469	469	469	1
fig|6666666.84007.peg.2197	fig|6666666.84004.peg.1875	D	A	859	859	863	863	0.995365
fig|6666666.84006.peg.106	fig|6666666.84005.peg.2017	C	B	912	912	912	912	1
fig|6666666.84008.peg.116	fig|6666666.84007.peg.1945	E	D	86.3	86.3	86.3	86.3	1
fig|6666666.84006.peg.2004	fig|6666666.84007.peg.2019	C	D	676	676	679	680	0.994849
fig|6666666.84005.peg.2263	fig|6666666.84007.peg.447	B	D	546	546	551	551	0.990926
fig|6666666.84005.peg.1894	fig|6666666.84006.peg.2117	B	C	306	306	1009	995	0.305389
fig|6666666.84007.peg.1776	fig|6666666.84004.peg.1449	D	A	214	214	215	216	0.993039
fig|6666666.84004.peg.1116	fig|6666666.84008.peg.2326	A	E	865	865	872	872	0.991972
fig|6666666.84004.peg.1522	fig|6666666.84008.peg.19	A	E	325	325	327	327	0.993884
fig|6666666.84007.peg.593	fig|6666666.84006.peg.784	D	C	577	577	585	583	0.988014
fig|6666666.84007.peg.266	fig|6666666.84008.peg.422	D	E	48.9	78.2	79.7	80.1	0.795369
fig|6666666.84004.peg.662	fig|6666666.84008.peg.1088	A	E	625	625	628	628	0.995223
fig|6666666.84005.peg.1514	fig|6666666.84006.peg.1199	B	C	252	252	252	252	1
fig|6666666.84004.peg.1972	fig|6666666.84005.peg.1183	A	B	308	308	313	313	0.984026
fig|6666666.84004.peg.1364	fig|6666666.84005.peg.1782	A	B	152	152	223	159	0.795812
fig|6666666.84004.peg.1363	fig|6666666.84005.peg.1783	A	B	460	460	496	496	0.927419
fig|6666666.84008.peg.718	fig|6666666.84007.peg.1185	E	D	1487	1487	1506	1506	0.987384
fig|6666666.84008.peg.192	fig|6666666.84007.peg.2022	E	D	439	439	444	441	0.99209
fig|6666666.84007.peg.1962	fig|6666666.84006.peg.1196	D	C	919	919	924	924	0.994589
fig|6666666.84006.peg.1564	fig|6666666.84004.peg.889	C	A	628	628	638	637	0.985098
fig|6666666.84005.peg.764	fig|6666666.84007.peg.1274	B	D	365	365	370	370	0.986486
fig|6666666.84006.peg.763	fig|6666666.84005.peg.1090	C	B	892	892	892	892	1
fig|6666666.84005.peg.2274	fig|6666666.84006.peg.885	B	C	879	879	882	882	0.996599
fig|6666666.84008.peg.677	fig|6666666.84004.peg.2376	E	A	874	874	875	875	0.998857
fig|6666666.84008.peg.384	fig|6666666.84005.peg.1804	E	B	609	609	609	609	1
fig|6666666.84008.peg.1984	fig|6666666.84005.peg.1284	E	B	454	454	462	462	0.982684
fig|6666666.84005.peg.777	fig|6666666.84008.peg.1936	B	E	714	714	723	723	0.987552
fig|6666666.84008.peg.2204	fig|6666666.84004.peg.887	E	A	585	585	617	593	0.966942
fig|6666666.84004.peg.1876	fig|6666666.84006.peg.2277	A	C	612	612	623	625	0.980769
fig|6666666.84007.peg.1973	fig|6666666.84008.peg.143	D	E	341	341	344	345	0.98984
fig|6666666.84004.peg.1398	fig|6666666.84006.peg.296	A	C	502	502	545	547	0.919414
fig|6666666.84008.peg.713	fig|6666666.84006.peg.1028	E	C	778	778	783	782	0.994249
fig|6666666.84007.peg.605	fig|6666666.84005.peg.1081	D	B	627	627	629	629	0.99682
fig|6666666.84006.peg.2379	fig|6666666.84004.peg.1981	C	A	808	808	812	813	0.994462
fig|6666666.84005.peg.1440	fig|6666666.84006.peg.1990	B	C	362	362	362	362	1
fig|6666666.84005.peg.482	fig|6666666.84008.peg.1513	B	E	329	329	331	332	0.992459
fig|6666666.84008.peg.1984	fig|6666666.84006.peg.1438	E	C	453	453	462	464	0.978402
fig|6666666.84007.peg.1371	fig|6666666.84006.peg.2415	D	C	104	104	104	104	1
fig|6666666.84004.peg.54	fig|6666666.84006.peg.2441	A	C	325	325	326	327	0.995406
fig|6666666.84005.peg.1858	fig|6666666.84008.peg.439	B	E	210	210	210	210	1
fig|6666666.84008.peg.958	fig|6666666.84005.peg.1706	E	B	733	733	734	734	0.998638
fig|6666666.84007.peg.2256	fig|6666666.84006.peg.2334	D	C	664	664	671	670	0.990306
fig|6666666.84006.peg.893	fig|6666666.84004.peg.2409	C	A	361	361	369	370	0.976996
fig|6666666.84006.peg.1861	fig|6666666.84004.peg.2247	C	A	267	267	288	290	0.923875
fig|6666666.84005.peg.473	fig|6666666.84004.peg.482	B	A	603	603	610	610	0.988525
fig|6666666.84004.peg.1738	fig|6666666.84005.peg.1412	A	B	241	241	241	241	1
fig|6666666.84006.peg.2211	fig|6666666.84004.peg.374	C	A	1329	1329	1349	1349	0.985174
fig|6666666.84008.peg.655	fig|6666666.84004.peg.2353	E	A	173	173	173	173	1
fig|6666666.84008.peg.325	fig|6666666.84006.peg.503	E	C	86.3	86.3	86.3	86.3	1
fig|6666666.84004.peg.356	fig|6666666.84007.peg.1095	A	D	664	664	664	664	1
fig|6666666.84008.peg.641	fig|6666666.84004.peg.2339	E	A	961	961	963	963	0.997923
fig|6666666.84006.peg.1176	fig|6666666.84007.peg.742	C	D	939	939	1013	1013	0.92695
fig|6666666.84006.peg.1698	fig|6666666.84008.peg.1114	C	E	652	652	652	652	1
fig|6666666.84004.peg.1815	fig|6666666.84005.peg.1338	A	B	508	508	513	513	0.990253
fig|6666666.84007.peg.387	fig|6666666.84004.peg.1174	D	A	822	822	822	822	1
fig|6666666.84004.peg.1045	fig|6666666.84007.peg.619	A	D	817	817	817	817	1
fig|6666666.84007.peg.1413	fig|6666666.84005.peg.897	D	B	265	265	265	265	1
fig|6666666.84008.peg.481	fig|6666666.84005.peg.1903	E	B	239	239	266	280	0.875458
fig|6666666.84004.peg.1978	fig|6666666.84005.peg.1177	A	B	202	223	229	229	0.927948
fig|6666666.84004.peg.1202	fig|6666666.84007.peg.359	A	D	259	259	261	261	0.992337
fig|6666666.84008.peg.2315	fig|6666666.84005.peg.2059	E	B	734	734	736	738	0.995929
fig|6666666.84007.peg.2209	fig|6666666.84008.peg.2002	D	E	400	400	402	402	0.995025
fig|6666666.84004.peg.379	fig|6666666.84008.peg.825	A	E	380	380	386	386	0.984456
fig|6666666.84008.peg.212	fig|6666666.84006.peg.1981	E	C	553	553	556	555	0.9955
fig|6666666.84004.peg.2445	fig|6666666.84007.peg.16	A	D	576	576	576	576	1
fig|6666666.84007.peg.2040	fig|6666666.84004.peg.1717	D	A	154	154	154	154	1
fig|6666666.84006.peg.2101	fig|6666666.84008.peg.1461	C	E	109	109	109	109	1
fig|6666666.84004.peg.317	fig|6666666.84008.peg.766	A	E	762	762	770	770	0.98961
fig|6666666.84005.peg.124	fig|6666666.84008.peg.2137	B	E	1525	1525	1537	1537	0.992193
fig|6666666.84006.peg.56	fig|6666666.84005.peg.2068	C	B	103	103	103	103	1
fig|6666666.84004.peg.1963	fig|6666666.84007.peg.2285	A	D	555	555	558	558	0.994624
fig|6666666.84007.peg.2263	fig|6666666.84006.peg.2341	D	C	578	578	590	590	0.979661
fig|6666666.84008.peg.352	fig|6666666.84004.peg.1373	E	A	1571	1571	1593	1598	0.984644
fig|6666666.84007.peg.2140	fig|6666666.84008.peg.309	D	E	663	663	677	679	0.977876
fig|6666666.84007.peg.377	fig|6666666.84004.peg.1184	D	A	282	282	282	282	1
fig|6666666.84007.peg.1665	fig|6666666.84004.peg.2267	D	A	350	350	350	350	1
fig|6666666.84007.peg.627	fig|6666666.84004.peg.1037	D	A	735	735	738	738	0.995935
fig|6666666.84005.peg.1871	fig|6666666.84007.peg.295	B	D	276	276	278	277	0.994595
fig|6666666.84004.peg.760	fig|6666666.84005.peg.164	A	B	1280	1280	1282	1282	0.99844
fig|6666666.84007.peg.1861	fig|6666666.84006.peg.437	D	C	545	545	721	589	0.832061
fig|6666666.84006.peg.435	fig|6666666.84008.peg.30	C	E	594	594	598	598	0.993311
fig|6666666.84007.peg.153	fig|6666666.84008.peg.978	D	E	270	270	273	273	0.989011
fig|6666666.84006.peg.524	fig|6666666.84005.peg.1298	C	B	202	202	202	202	1
fig|6666666.84005.peg.553	fig|6666666.84004.peg.396	B	A	320	320	323	322	0.992248
fig|6666666.84006.peg.462	fig|6666666.84007.peg.1646	C	D	382	382	389	389	0.982005
fig|6666666.84006.peg.841	fig|6666666.84008.peg.1628	C	E	781	781	781	781	1
fig|6666666.84005.peg.517	fig|6666666.84006.peg.1932	B	C	275	275	276	276	0.996377
fig|6666666.84007.peg.2364	fig|6666666.84005.peg.198	D	B	23.9	23.9	145	230	0.127467
fig|6666666.84007.peg.1564	fig|6666666.84004.peg.784	D	A	426	426	426	426	1
fig|6666666.84008.peg.172	fig|6666666.84004.peg.1677	E	A	1831	1831	1840	1840	0.995109
fig|6666666.84004.peg.262	fig|6666666.84008.peg.714	A	E	324	324	325	325	0.996923
fig|6666666.84004.peg.1240	fig|6666666.84006.peg.150	A	C	1071	1071	1078	1078	0.993506
fig|6666666.84007.peg.454	fig|6666666.84008.peg.1263	D	E	437	437	438	438	0.997717
fig|6666666.84004.peg.1817	fig|6666666.84006.peg.486	A	C	297	297	297	297	1
fig|6666666.84004.peg.242	fig|6666666.84007.peg.1209	A	D	547	547	547	547	1
fig|6666666.84008.peg.537	fig|6666666.84004.peg.1250	E	A	139	139	142	142	0.978873
fig|6666666.84005.peg.615	fig|6666666.84007.peg.1125	B	D	831	831	979	841	0.913187
fig|6666666.84004.peg.1326	fig|6666666.84007.peg.242	A	D	472	472	472	472	1
fig|6666666.84004.peg.664	fig|6666666.84008.peg.1090	A	E	869	869	880	880	0.9875
fig|6666666.84008.peg.1761	fig|6666666.84004.peg.55	E	A	241	241	241	241	1
fig|6666666.84006.peg.861	fig|6666666.84008.peg.1608	C	E	798	798	808	810	0.986403
fig|6666666.84008.peg.2165	fig|6666666.84004.peg.827	E	A	571	571	575	574	0.993908
fig|6666666.84004.peg.1206	fig|6666666.84006.peg.117	A	C	1137	1156	1234	1233	0.929469
fig|6666666.84007.peg.1688	fig|6666666.84005.peg.2172	D	B	596	596	639	711	0.882963
fig|6666666.84008.peg.279	fig|6666666.84006.peg.565	E	C	109	109	109	109	1
fig|6666666.84007.peg.259	fig|6666666.84004.peg.1308	D	A	922	922	922	922	1
fig|6666666.84008.peg.1731	fig|6666666.84006.peg.2471	E	C	681	681	684	684	0.995614
fig|6666666.84005.peg.747	fig|6666666.84006.peg.865	B	C	689	689	689	689	1
fig|6666666.84006.peg.1272	fig|6666666.84008.peg.56	C	E	300	300	300	300	1
fig|6666666.84007.peg.2193	fig|6666666.84005.peg.1282	D	B	521	521	522	522	0.998084
fig|6666666.84004.peg.1799	fig|6666666.84007.peg.2121	A	D	644	644	646	647	0.996133
fig|6666666.84006.peg.2476	fig|6666666.84007.peg.1430	C	D	339	339	340	341	0.995595
fig|6666666.84006.peg.1220	fig|6666666.84005.peg.1535	C	B	682	682	682	682	1
fig|6666666.84005.peg.1252	fig|6666666.84006.peg.2301	B	C	2184	2184	2184	2184	1
fig|6666666.84008.peg.1411	fig|6666666.84006.peg.1125	E	C	444	444	445	446	0.996633
fig|6666666.84008.peg.1951	fig|6666666.84006.peg.966	E	C	112	112	112	112	1
fig|6666666.84004.peg.1757	fig|6666666.84008.peg.250	A	E	412	412	419	419	0.983294
fig|6666666.84006.peg.517	fig|6666666.84007.peg.2170	C	D	703	703	707	706	0.995046
fig|6666666.84008.peg.1770	fig|6666666.84007.peg.1387	E	D	290	290	290	290	1
fig|6666666.84005.peg.389	fig|6666666.84006.peg.1335	B	C	1069	1069	1073	1072	0.996737
fig|6666666.84006.peg.295	fig|6666666.84005.peg.1746	C	B	786	786	788	788	0.997462
fig|6666666.84006.peg.289	fig|6666666.84004.peg.1391	C	A	266	266	267	267	0.996255
fig|6666666.84007.peg.1433	fig|6666666.84008.peg.1723	D	E	1187	1187	1202	1204	0.9867
fig|6666666.84004.peg.403	fig|6666666.84006.peg.2189	A	C	934	934	936	936	0.997863
fig|6666666.84007.peg.2146	fig|6666666.84004.peg.1824	D	A	434	434	434	434	1
fig|6666666.84008.peg.389	fig|6666666.84004.peg.1335	E	A	118	118	142	139	0.839858
fig|6666666.84004.peg.1904	fig|6666666.84005.peg.1248	A	B	462	462	468	466	0.989293
fig|6666666.84005.peg.1211	fig|6666666.84004.peg.1942	B	A	204	204	209	209	0.976077
fig|6666666.84007.peg.133	fig|6666666.84004.peg.1437	D	A	734	734	733	761	0.982597
fig|6666666.84008.peg.923	fig|6666666.84006.peg.373	E	C	585	585	587	587	0.996593
fig|6666666.84008.peg.615	fig|6666666.84005.peg.1982	E	B	1213	1213	1219	1221	0.994262
fig|6666666.84005.peg.440	fig|6666666.84008.peg.1552	B	E	562	562	573	571	0.982517
fig|6666666.84006.peg.959	fig|6666666.84004.peg.137	C	A	219	219	221	221	0.99095
fig|6666666.84007.peg.852	fig|6666666.84006.peg.2153	D	C	785	785	792	792	0.991162
fig|6666666.84008.peg.2304	fig|6666666.84006.peg.54	E	C	452	452	452	452	1
fig|6666666.84008.peg.1035	fig|6666666.84004.peg.608	E	A	396	396	396	396	1
fig|6666666.84006.peg.1422	fig|6666666.84004.peg.753	C	A	751	751	754	754	0.996021
fig|6666666.84004.peg.1763	fig|6666666.84006.peg.541	A	C	102	102	102	102	1
fig|6666666.84004.peg.1532	fig|6666666.84007.peg.1858	A	D	998	998	1000	1000	0.998
fig|6666666.84008.peg.1757	fig|6666666.84005.peg.884	E	B	856	856	856	856	1
fig|6666666.84007.peg.525	fig|6666666.84004.peg.2351	D	A	2426	2426	2426	2426	1
fig|6666666.84007.peg.2362	fig|6666666.84005.peg.1946	D	B	33.1	33.1	161	191	0.188068
fig|6666666.84006.peg.367	fig|6666666.84007.peg.1793	C	D	894	894	900	902	0.992231
fig|6666666.84008.peg.289	fig|6666666.84006.peg.575	E	C	161	161	161	161	1
fig|6666666.84008.peg.1524	fig|6666666.84007.peg.969	E	D	100	100	100	100	1
fig|6666666.84005.peg.735	fig|6666666.84007.peg.1246	B	D	404	404	405	406	0.996301
fig|6666666.84005.peg.662	fig|6666666.84008.peg.730	B	E	638	638	638	638	1
fig|6666666.84008.peg.1977	fig|6666666.84006.peg.1445	E	C	414	395	455	454	0.889989
fig|6666666.84007.peg.375	fig|6666666.84005.peg.2027	D	B	241	241	259	258	0.932302
fig|6666666.84008.peg.470	fig|6666666.84005.peg.1891	E	B	199	199	323	292	0.647154
fig|6666666.84005.peg.836	fig|6666666.84008.peg.1805	B	E	442	442	443	444	0.996618
fig|6666666.84006.peg.1371	fig|6666666.84005.peg.703	C	B	2565	2565	2565	2565	1
fig|6666666.84004.peg.427	fig|6666666.84008.peg.867	A	E	577	577	598	598	0.964883
fig|6666666.84006.peg.64	fig|6666666.84005.peg.2060	C	B	686	686	687	687	0.998544
fig|6666666.84007.peg.1594	fig|6666666.84008.peg.1333	D	E	758	758	759	759	0.998682
fig|6666666.84007.peg.1698	fig|6666666.84004.peg.2235	D	A	323	323	323	323	1
fig|6666666.84008.peg.2263	fig|6666666.84007.peg.1626	E	D	607	607	622	622	0.975884
fig|6666666.84006.peg.2384	fig|6666666.84004.peg.1986	C	A	680	680	686	684	0.992701
fig|6666666.84006.peg.1031	fig|6666666.84007.peg.1193	C	D	971	971	989	988	0.982296
fig|6666666.84008.peg.1105	fig|6666666.84004.peg.2465	E	A	872	872	884	884	0.986425
fig|6666666.84004.peg.1071	fig|6666666.84005.peg.1069	A	B	577	577	585	583	0.988014
fig|6666666.84005.peg.1257	fig|6666666.84004.peg.1895	B	A	1172	1172	1174	1174	0.998296
fig|6666666.84005.peg.604	fig|6666666.84008.peg.786	B	E	603	603	603	603	1
fig|6666666.84008.peg.1877	fig|6666666.84004.peg.222	E	A	225	225	225	225	1
fig|6666666.84004.peg.1304	fig|6666666.84006.peg.207	A	C	357	357	362	361	0.987552
fig|6666666.84006.peg.1193	fig|6666666.84008.peg.135	C	E	880	880	880	880	1
fig|6666666.84004.peg.1504	fig|6666666.84007.peg.1830	A	D	141	141	141	141	1
fig|6666666.84008.peg.142	fig|6666666.84007.peg.1972	E	D	713	713	718	717	0.993728
fig|6666666.84007.peg.285	fig|6666666.84005.peg.1860	D	B	1346	1346	1347	1347	0.999258
fig|6666666.84006.peg.844	fig|6666666.84004.peg.2065	C	A	107	107	112	112	0.955357
fig|6666666.84007.peg.1166	fig|6666666.84004.peg.285	D	A	766	766	769	768	0.996747
fig|6666666.84007.peg.729	fig|6666666.84005.peg.1001	D	B	533	533	539	536	0.991628
fig|6666666.84008.peg.700	fig|6666666.84004.peg.2399	E	A	659	659	661	661	0.996974
fig|6666666.84006.peg.174	fig|6666666.84007.peg.296	C	D	599	602	668	666	0.9003
fig|6666666.84005.peg.2141	fig|6666666.84008.peg.2232	B	E	573	573	577	577	0.993068
fig|6666666.84004.peg.1282	fig|6666666.84007.peg.285	A	D	1347	1347	1347	1347	1
fig|6666666.84004.peg.1048	fig|6666666.84008.peg.1678	A	E	463	463	473	473	0.978858
fig|6666666.84006.peg.2365	fig|6666666.84008.peg.2081	C	E	419	419	424	424	0.988208
fig|6666666.84004.peg.312	fig|6666666.84005.peg.627	A	B	1318	1318	1326	1328	0.993218
fig|6666666.84006.peg.2100	fig|6666666.84008.peg.1462	C	E	824	824	826	826	0.997579
fig|6666666.84008.peg.1721	fig|6666666.84007.peg.1435	E	D	664	664	668	668	0.994012
fig|6666666.84004.peg.2290	fig|6666666.84007.peg.1643	A	D	690	690	695	693	0.994236
fig|6666666.84007.peg.2070	fig|6666666.84004.peg.1747	D	A	1019	1019	1020	1020	0.99902
fig|6666666.84005.peg.406	fig|6666666.84008.peg.1583	B	E	1912	1912	1943	1943	0.984045
fig|6666666.84008.peg.256	fig|6666666.84004.peg.1764	E	A	1403	1403	1451	1415	0.979065
fig|6666666.84008.peg.2211	fig|6666666.84004.peg.896	E	A	1008	1008	1026	1026	0.982456
fig|6666666.84006.peg.1557	fig|6666666.84005.peg.50	C	B	263	263	269	268	0.979516
fig|6666666.84004.peg.2215	fig|6666666.84008.peg.1192	A	E	264	264	308	308	0.857143
fig|6666666.84007.peg.2120	fig|6666666.84004.peg.1798	D	A	161	161	161	161	1
fig|6666666.84007.peg.1739	fig|6666666.84005.peg.2222	D	B	695	695	701	702	0.990734
fig|6666666.84007.peg.1157	fig|6666666.84006.peg.1067	D	C	548	548	556	555	0.986499
fig|6666666.84007.peg.804	fig|6666666.84005.peg.320	D	B	400	400	455	459	0.875274
fig|6666666.84008.peg.1799	fig|6666666.84004.peg.93	E	A	320	320	322	322	0.993789
fig|6666666.84008.peg.1693	fig|6666666.84004.peg.1063	E	A	271	271	273	272	0.994495
fig|6666666.84007.peg.2186	fig|6666666.84008.peg.1979	D	E	1810	1810	1812	1813	0.998621
fig|6666666.84004.peg.2328	fig|6666666.84005.peg.2364	A	B	598	598	598	598	1
fig|6666666.84008.peg.1179	fig|6666666.84005.peg.2188	E	B	623	623	628	629	0.991249
fig|6666666.84005.peg.2247	fig|6666666.84006.peg.2052	B	C	308	308	313	313	0.984026
fig|6666666.84008.peg.51	fig|6666666.84004.peg.1554	E	A	506	506	563	632	0.846862
fig|6666666.84005.peg.1272	fig|6666666.84008.peg.1995	B	E	354	354	354	354	1
fig|6666666.84008.peg.149	fig|6666666.84004.peg.1653	E	A	544	544	554	553	0.982836
fig|6666666.84004.peg.1474	fig|6666666.84008.peg.922	A	E	494	494	494	494	1
fig|6666666.84008.peg.700	fig|6666666.84006.peg.1795	E	C	659	659	661	661	0.996974
fig|6666666.84006.peg.1918	fig|6666666.84008.peg.1220	C	E	601	601	601	643	0.966238
fig|6666666.84007.peg.423	fig|6666666.84004.peg.1137	D	A	241	241	241	241	1
fig|6666666.84007.peg.1886	fig|6666666.84006.peg.1273	D	C	154	154	161	153	0.980892
fig|6666666.84005.peg.119	fig|6666666.84007.peg.1535	B	D	574	574	576	576	0.996528
fig|6666666.84004.peg.444	fig|6666666.84007.peg.1010	A	D	596	596	596	596	1
fig|6666666.84004.peg.687	fig|6666666.84007.peg.785	A	D	1303	1303	1366	1366	0.95388
fig|6666666.84007.peg.1340	fig|6666666.84008.peg.1816	D	E	924	924	1175	937	0.875
fig|6666666.84005.peg.1226	fig|6666666.84008.peg.2042	B	E	312	312	318	317	0.982677
fig|6666666.84004.peg.1263	fig|6666666.84005.peg.1878	A	B	624	624	627	627	0.995215
fig|6666666.84005.peg.1175	fig|6666666.84004.peg.1980	B	A	613	613	615	615	0.996748
fig|6666666.84008.peg.1415	fig|6666666.84006.peg.1121	E	C	568	568	573	572	0.99214
fig|6666666.84005.peg.1410	fig|6666666.84004.peg.1740	B	A	313	313	313	313	1
fig|6666666.84005.peg.1010	fig|6666666.84004.peg.927	B	A	732	732	732	732	1
fig|6666666.84005.peg.511	fig|6666666.84004.peg.442	B	A	726	725	799	800	0.907442
fig|6666666.84006.peg.1411	fig|6666666.84004.peg.764	C	A	430	430	434	432	0.993072
fig|6666666.84005.peg.1485	fig|6666666.84006.peg.2035	B	C	19750	19750	19750	19750	1
fig|6666666.84005.peg.2387	fig|6666666.84007.peg.23	B	D	551	551	553	553	0.996383
fig|6666666.84006.peg.1958	fig|6666666.84004.peg.1741	C	A	377	377	379	379	0.994723
fig|6666666.84006.peg.389	fig|6666666.84005.peg.1655	C	B	177	177	177	177	1
fig|6666666.84004.peg.2165	fig|6666666.84008.peg.1243	A	E	982	982	986	988	0.994934
fig|6666666.84008.peg.736	fig|6666666.84004.peg.284	E	A	901	901	941	939	0.958511
fig|6666666.84005.peg.1104	fig|6666666.84006.peg.748	B	C	385	385	385	385	1
fig|6666666.84004.peg.108	fig|6666666.84006.peg.928	A	C	175	175	177	202	0.923483
fig|6666666.84006.peg.1929	fig|6666666.84004.peg.440	C	A	921	921	934	932	0.987138
fig|6666666.84007.peg.2234	fig|6666666.84004.peg.1912	D	A	833	833	837	836	0.995816
fig|6666666.84006.peg.2337	fig|6666666.84004.peg.1937	C	A	349	349	353	352	0.990071
fig|6666666.84007.peg.1049	fig|6666666.84008.peg.843	D	E	256	256	256	256	1
fig|6666666.84004.peg.919	fig|6666666.84005.peg.1017	A	B	786	786	793	794	0.990548
fig|6666666.84005.peg.2349	fig|6666666.84004.peg.2343	B	A	382	382	383	383	0.997389
fig|6666666.84008.peg.2110	fig|6666666.84007.peg.468	E	D	629	629	629	629	1
fig|6666666.84008.peg.251	fig|6666666.84004.peg.1758	E	A	222	222	222	222	1
fig|6666666.84004.peg.284	fig|6666666.84006.peg.1077	A	C	907	907	939	942	0.964381
fig|6666666.84005.peg.180	fig|6666666.84008.peg.1322	B	E	587	587	592	592	0.991554
fig|6666666.84007.peg.1368	fig|6666666.84008.peg.1789	D	E	850	850	853	853	0.996483
fig|6666666.84004.peg.1952	fig|6666666.84006.peg.2351	A	C	441	441	446	464	0.969231
fig|6666666.84006.peg.1147	fig|6666666.84007.peg.713	C	D	456	449	489	490	0.924413
fig|6666666.84008.peg.1970	fig|6666666.84004.peg.1856	E	A	202	202	202	202	1
fig|6666666.84008.peg.799	fig|6666666.84007.peg.1099	E	D	182	172	213	212	0.832941
fig|6666666.84005.peg.743	fig|6666666.84008.peg.1902	B	E	769	769	779	780	0.98653
fig|6666666.84007.peg.891	fig|6666666.84005.peg.398	D	B	234	234	234	234	1
fig|6666666.84004.peg.1126	fig|6666666.84006.peg.39	A	C	113	113	115	115	0.982609
fig|6666666.84004.peg.481	fig|6666666.84007.peg.972	A	D	503	503	503	503	1
fig|6666666.84004.peg.4	fig|6666666.84006.peg.2493	A	C	711	711	714	715	0.995101
fig|6666666.84008.peg.1908	fig|6666666.84007.peg.1259	E	D	601	601	646	645	0.931061
fig|6666666.84004.peg.2271	fig|6666666.84005.peg.2144	A	B	664	664	664	664	1
fig|6666666.84004.peg.1024	fig|6666666.84005.peg.1116	A	B	189	189	189	189	1
fig|6666666.84006.peg.1905	fig|6666666.84004.peg.2200	C	A	993	1019	1053	1256	0.871373
fig|6666666.84004.peg.899	fig|6666666.84005.peg.49	A	B	219	219	224	322	0.802198
fig|6666666.84004.peg.1744	fig|6666666.84007.peg.2067	A	D	139	139	139	139	1
fig|6666666.84005.peg.2265	fig|6666666.84008.peg.1258	B	E	609	609	612	610	0.996727
fig|6666666.84006.peg.1384	fig|6666666.84005.peg.716	C	B	225	225	225	225	1
fig|6666666.84006.peg.1020	fig|6666666.84007.peg.801	C	D	624	624	627	628	0.994422
fig|6666666.84005.peg.2365	fig|6666666.84008.peg.629	B	E	937	937	944	945	0.992059
fig|6666666.84004.peg.2467	fig|6666666.84008.peg.1103	A	E	1445	1445	1447	1447	0.998618
fig|6666666.84006.peg.215	fig|6666666.84005.peg.1830	C	B	1178	1178	1181	1180	0.997882
fig|6666666.84005.peg.2022	fig|6666666.84004.peg.1190	B	A	788	788	811	811	0.97164
fig|6666666.84004.peg.749	fig|6666666.84007.peg.1600	A	D	1029	1029	1029	1029	1
fig|6666666.84005.peg.1662	fig|6666666.84006.peg.382	B	C	806	806	806	806	1
fig|6666666.84004.peg.1009	fig|6666666.84006.peg.721	A	C	372	372	374	373	0.995984
fig|6666666.84008.peg.373	fig|6666666.84006.peg.252	E	C	375	375	375	375	1
fig|6666666.84008.peg.490	fig|6666666.84007.peg.2329	E	D	350	350	378	380	0.923483
fig|6666666.84008.peg.1681	fig|6666666.84006.peg.764	E	C	122	122	122	122	1
fig|6666666.84006.peg.562	fig|6666666.84004.peg.1784	C	A	466	466	471	471	0.989384
fig|6666666.84008.peg.1505	fig|6666666.84007.peg.988	E	D	405	405	414	416	0.975904
fig|6666666.84007.peg.1536	fig|6666666.84005.peg.120	D	B	554	554	558	558	0.992832
fig|6666666.84008.peg.2000	fig|6666666.84004.peg.1885	E	A	322	322	325	325	0.990769
fig|6666666.84006.peg.2365	fig|6666666.84005.peg.1188	C	B	424	424	424	424	1
fig|6666666.84007.peg.542	fig|6666666.84004.peg.2334	D	A	1658	1658	1658	1658	1
fig|6666666.84004.peg.2048	fig|6666666.84005.peg.1162	A	B	801	801	808	808	0.991337
fig|6666666.84008.peg.3	fig|6666666.84006.peg.405	E	C	1202	1202	1205	1205	0.99751
fig|6666666.84007.peg.1152	fig|6666666.84004.peg.299	D	A	465	465	465	465	1
fig|6666666.84007.peg.1680	fig|6666666.84005.peg.2163	D	B	364	364	400	399	0.911139
fig|6666666.84006.peg.2108	fig|6666666.84008.peg.1454	C	E	94.4	75.1	95.9	95.9	0.883733
fig|6666666.84004.peg.201	fig|6666666.84005.peg.737	A	B	173	173	351	181	0.650376
fig|6666666.84007.peg.2	fig|6666666.84005.peg.249	D	B	363	363	397	396	0.915511
fig|6666666.84005.peg.1212	fig|6666666.84007.peg.2263	B	D	578	578	590	590	0.979661
fig|6666666.84006.peg.1021	fig|6666666.84005.peg.318	C	B	693	693	695	696	0.996405
fig|6666666.84006.peg.2465	fig|6666666.84004.peg.31	C	A	212	212	212	212	1
fig|6666666.84005.peg.1275	fig|6666666.84008.peg.1992	B	E	407	407	409	409	0.99511
fig|6666666.84004.peg.1977	fig|6666666.84006.peg.2375	A	C	229	229	232	231	0.989201
fig|6666666.84007.peg.1914	fig|6666666.84005.peg.1556	D	B	556	556	825	610	0.774913
fig|6666666.84006.peg.1514	fig|6666666.84007.peg.1533	C	D	741	741	743	743	0.997308
fig|6666666.84007.peg.1402	fig|6666666.84008.peg.1755	D	E	149	149	149	149	1
fig|6666666.84005.peg.1382	fig|6666666.84007.peg.2091	B	D	533	533	533	533	1
fig|6666666.84007.peg.1350	fig|6666666.84004.peg.101	D	A	541	541	541	541	1
fig|6666666.84007.peg.709	fig|6666666.84006.peg.1143	D	C	843	843	847	847	0.995277
fig|6666666.84004.peg.324	fig|6666666.84008.peg.773	A	E	1185	1185	1192	1194	0.993294
fig|6666666.84006.peg.1331	fig|6666666.84004.peg.572	C	A	901	901	921	920	0.978816
fig|6666666.84005.peg.492	fig|6666666.84006.peg.1816	B	C	497	497	497	497	1
fig|6666666.84006.peg.2198	fig|6666666.84004.peg.390	C	A	473	473	1028	478	0.628154
fig|6666666.84008.peg.775	fig|6666666.84006.peg.2256	E	C	973	973	981	979	0.992857
fig|6666666.84008.peg.1424	fig|6666666.84004.peg.986	E	A	147	147	148	148	0.993243
fig|6666666.84006.peg.69	fig|6666666.84008.peg.2319	C	E	636	636	636	636	1
fig|6666666.84006.peg.1740	fig|6666666.84007.peg.531	C	D	365	365	365	365	1
fig|6666666.84005.peg.360	fig|6666666.84006.peg.2152	B	C	776	776	778	778	0.997429
fig|6666666.84005.peg.729	fig|6666666.84004.peg.209	B	A	269	269	275	275	0.978182
fig|6666666.84008.peg.1803	fig|6666666.84006.peg.2398	E	C	690	690	700	701	0.985011
fig|6666666.84005.peg.2226	fig|6666666.84006.peg.1916	B	C	658	658	658	658	1
fig|6666666.84004.peg.1093	fig|6666666.84007.peg.574	A	D	844	844	844	844	1
fig|6666666.84005.peg.2120	fig|6666666.84007.peg.1636	B	D	615	615	618	619	0.994341
fig|6666666.84007.peg.372	fig|6666666.84006.peg.100	D	C	746	746	768	767	0.971987
fig|6666666.84006.peg.1949	fig|6666666.84005.peg.1400	C	B	349	349	349	349	1
fig|6666666.84007.peg.2148	fig|6666666.84008.peg.317	D	E	284	284	284	284	1
fig|6666666.84007.peg.1315	fig|6666666.84005.peg.802	D	B	536	536	542	542	0.98893
fig|6666666.84007.peg.1047	fig|6666666.84008.peg.845	D	E	200	200	204	205	0.977995
fig|6666666.84005.peg.1653	fig|6666666.84007.peg.1818	B	D	1131	1131	1155	1135	0.987773
fig|6666666.84008.peg.29	fig|6666666.84004.peg.1532	E	A	985	985	998	1000	0.985986
fig|6666666.84004.peg.348	fig|6666666.84007.peg.1103	A	D	107	107	107	107	1
fig|6666666.84005.peg.955	fig|6666666.84006.peg.1117	B	C	444	444	444	444	1
fig|6666666.84008.peg.1227	fig|6666666.84005.peg.2235	E	B	687	687	687	687	1
fig|6666666.84007.peg.271	fig|6666666.84005.peg.1846	D	B	991	991	1014	1013	0.9778
fig|6666666.84008.peg.898	fig|6666666.84004.peg.1499	E	A	254	254	264	263	0.963947
fig|6666666.84006.peg.858	fig|6666666.84007.peg.2379	C	D	251	251	251	251	1
fig|6666666.84008.peg.1526	fig|6666666.84004.peg.487	E	A	898	898	1053	901	0.91914
fig|6666666.84008.peg.1053	fig|6666666.84005.peg.346	E	B	450	450	451	452	0.996678
fig|6666666.84004.peg.863	fig|6666666.84007.peg.1493	A	D	164	164	164	164	1
fig|6666666.84005.peg.1297	fig|6666666.84006.peg.525	B	C	323	323	323	323	1
fig|6666666.84006.peg.1127	fig|6666666.84007.peg.693	C	D	572	572	587	587	0.974446
fig|6666666.84004.peg.1001	fig|6666666.84006.peg.1097	A	C	539	539	541	541	0.996303
fig|6666666.84006.peg.44	fig|6666666.84007.peg.428	C	D	329	329	343	342	0.960584
fig|6666666.84007.peg.1107	fig|6666666.84006.peg.2240	D	C	600	600	614	613	0.977995
fig|6666666.84006.peg.754	fig|6666666.84007.peg.622	C	D	972	972	985	986	0.986301
fig|6666666.84005.peg.2250	fig|6666666.84008.peg.1243	B	E	988	988	988	988	1
fig|6666666.84005.peg.1500	fig|6666666.84008.peg.143	B	E	343	343	345	345	0.994203
fig|6666666.84008.peg.1509	fig|6666666.84004.peg.469	E	A	527	527	535	535	0.985047
fig|6666666.84004.peg.180	fig|6666666.84006.peg.999	A	C	259	259	261	261	0.992337
fig|6666666.84008.peg.618	fig|6666666.84004.peg.1234	E	A	507	507	516	515	0.983511
fig|6666666.84008.peg.1543	fig|6666666.84005.peg.450	E	B	641	641	645	645	0.993798
fig|6666666.84004.peg.1992	fig|6666666.84008.peg.477	A	E	162	162	226	231	0.708972
fig|6666666.84006.peg.2218	fig|6666666.84007.peg.1084	C	D	140	140	152	139	0.962199
fig|6666666.84007.peg.2256	fig|6666666.84008.peg.2049	D	E	666	666	671	671	0.992548
fig|6666666.84004.peg.562	fig|6666666.84008.peg.1586	A	E	468	468	479	475	0.981132
fig|6666666.84006.peg.2198	fig|6666666.84008.peg.833	C	E	1020	1020	1028	1028	0.992218
fig|6666666.84006.peg.499	fig|6666666.84004.peg.1831	C	A	447	447	453	452	0.987845
fig|6666666.84008.peg.2257	fig|6666666.84004.peg.2300	E	A	629	629	638	639	0.985121
fig|6666666.84008.peg.872	fig|6666666.84004.peg.432	E	A	375	375	456	429	0.847458
fig|6666666.84004.peg.1090	fig|6666666.84007.peg.577	A	D	90.9	90.9	90.9	90.9	1
fig|6666666.84005.peg.261	fig|6666666.84008.peg.1273	B	E	154	154	158	554	0.432584
fig|6666666.84006.peg.378	fig|6666666.84008.peg.918	C	E	862	862	868	869	0.992516
fig|6666666.84008.peg.1011	fig|6666666.84007.peg.876	E	D	259	258	738	262	0.517
fig|6666666.84007.peg.1208	fig|6666666.84006.peg.1045	D	C	319	319	323	322	0.989147
fig|6666666.84007.peg.1015	fig|6666666.84006.peg.1930	D	C	363	362	398	397	0.91195
fig|6666666.84007.peg.494	fig|6666666.84004.peg.2382	D	A	370	370	370	370	1
fig|6666666.84004.peg.1336	fig|6666666.84007.peg.232	A	D	326	326	326	326	1
fig|6666666.84006.peg.591	fig|6666666.84004.peg.1106	C	A	286	286	318	289	0.942339
fig|6666666.84007.peg.1400	fig|6666666.84004.peg.51	D	A	856	856	856	856	1
fig|6666666.84007.peg.695	fig|6666666.84008.peg.1407	D	E	1088	1088	1100	1099	0.989541
fig|6666666.84007.peg.1279	fig|6666666.84008.peg.1929	D	E	195	196	409	309	0.544568
fig|6666666.84008.peg.1711	fig|6666666.84005.peg.930	E	B	301	301	301	301	1
fig|6666666.84005.peg.2242	fig|6666666.84006.peg.2057	B	C	436	436	437	437	0.997712
fig|6666666.84006.peg.996	fig|6666666.84005.peg.761	C	B	722	722	722	722	1
fig|6666666.84007.peg.1672	fig|6666666.84005.peg.2155	D	B	1212	1212	1229	1228	0.986569
fig|6666666.84005.peg.2117	fig|6666666.84006.peg.1654	B	C	976	976	976	976	1
fig|6666666.84004.peg.1319	fig|6666666.84008.peg.405	A	E	648	648	652	652	0.993865
fig|6666666.84006.peg.1040	fig|6666666.84008.peg.1850	C	E	228	228	231	231	0.987013
fig|6666666.84008.peg.208	fig|6666666.84006.peg.1985	E	C	363	363	365	365	0.994521
fig|6666666.84008.peg.1013	fig|6666666.84007.peg.873	E	D	250	250	252	439	0.723589
fig|6666666.84004.peg.443	fig|6666666.84007.peg.1011	A	D	364	364	364	364	1
fig|6666666.84008.peg.2267	fig|6666666.84004.peg.2310	E	A	681	681	692	691	0.984816
fig|6666666.84008.peg.1721	fig|6666666.84005.peg.920	E	B	668	668	668	668	1
fig|6666666.84004.peg.2327	fig|6666666.84008.peg.629	A	E	942	942	944	945	0.997353
fig|6666666.84005.peg.63	fig|6666666.84007.peg.1477	B	D	383	399	454	453	0.862183
fig|6666666.84007.peg.1712	fig|6666666.84008.peg.1186	D	E	385	358	436	437	0.851088
fig|6666666.84006.peg.654	fig|6666666.84008.peg.2354	C	E	538	538	538	538	1
fig|6666666.84005.peg.1097	fig|6666666.84008.peg.1673	B	E	203	203	203	203	1
fig|6666666.84007.peg.1116	fig|6666666.84006.peg.2248	D	C	419	419	419	419	1
fig|6666666.84006.peg.1231	fig|6666666.84004.peg.1598	C	A	659	641	675	675	0.962963
fig|6666666.84006.peg.6	fig|6666666.84005.peg.187	C	B	912	912	914	914	0.997812
fig|6666666.84007.peg.512	fig|6666666.84006.peg.1759	D	C	141	141	143	143	0.986014
fig|6666666.84007.peg.1147	fig|6666666.84004.peg.304	D	A	190	190	190	190	1
fig|6666666.84008.peg.1820	fig|6666666.84005.peg.822	E	B	410	410	410	410	1
fig|6666666.84005.peg.1099	fig|6666666.84008.peg.1671	B	E	981	981	981	981	1
fig|6666666.84008.peg.859	fig|6666666.84007.peg.1032	E	D	788	788	1163	811	0.798379
fig|6666666.84006.peg.885	fig|6666666.84008.peg.1268	C	E	872	872	882	879	0.990346
fig|6666666.84005.peg.1125	fig|6666666.84007.peg.650	B	D	538	538	549	549	0.979964
fig|6666666.84004.peg.532	fig|6666666.84007.peg.926	A	D	334	334	334	334	1
fig|6666666.84006.peg.2437	fig|6666666.84007.peg.1393	C	D	126	126	126	126	1
fig|6666666.84006.peg.251	fig|6666666.84004.peg.1351	C	A	656	679	779	780	0.856318
fig|6666666.84008.peg.46	fig|6666666.84007.peg.1877	E	D	1043	1043	1051	1053	0.991445
fig|6666666.84008.peg.89	fig|6666666.84007.peg.1915	E	D	427	442	488	490	0.888548
fig|6666666.84007.peg.2026	fig|6666666.84008.peg.196	D	E	942	942	948	947	0.994195
fig|6666666.84006.peg.623	fig|6666666.84008.peg.144	C	E	986	986	991	992	0.994453
fig|6666666.84005.peg.338	fig|6666666.84007.peg.825	B	D	276	276	283	283	0.975265
fig|6666666.84005.peg.1055	fig|6666666.84008.peg.2353	B	E	89	89	89	89	1
fig|6666666.84008.peg.2210	fig|6666666.84005.peg.53	E	B	665	665	670	671	0.991797
fig|6666666.84007.peg.1926	fig|6666666.84005.peg.1545	D	B	234	234	234	234	1
fig|6666666.84004.peg.771	fig|6666666.84007.peg.1577	A	D	456	456	458	459	0.994547
fig|6666666.84004.peg.1052	fig|6666666.84008.peg.1682	A	E	354	354	356	428	0.903061
fig|6666666.84007.peg.2175	fig|6666666.84006.peg.522	D	C	186	186	186	186	1
fig|6666666.84006.peg.2408	fig|6666666.84004.peg.87	C	A	779	779	785	781	0.994891
fig|6666666.84007.peg.663	fig|6666666.84008.peg.1440	D	E	605	605	611	609	0.991803
fig|6666666.84007.peg.2109	fig|6666666.84006.peg.564	D	C	338	338	340	340	0.994118
fig|6666666.84008.peg.95	fig|6666666.84004.peg.1596	E	A	512	512	525	524	0.976168
fig|6666666.84005.peg.333	fig|6666666.84008.peg.1069	B	E	421	421	430	428	0.981352
fig|6666666.84005.peg.2355	fig|6666666.84008.peg.639	B	E	998	998	998	998	1
fig|6666666.84007.peg.640	fig|6666666.84004.peg.1025	D	A	841	841	843	845	0.996445
fig|6666666.84004.peg.1449	fig|6666666.84005.peg.1695	A	B	209	209	216	218	0.963134
fig|6666666.84008.peg.200	fig|6666666.84007.peg.2030	E	D	1197	1197	1199	1200	0.997916
fig|6666666.84004.peg.2444	fig|6666666.84005.peg.2395	A	B	133	133	143	134	0.960289
fig|6666666.84005.peg.1221	fig|6666666.84008.peg.2047	B	E	428	428	437	434	0.982778
fig|6666666.84006.peg.2369	fig|6666666.84004.peg.1971	C	A	148	148	149	148	0.996633
fig|6666666.84007.peg.2026	fig|6666666.84004.peg.1702	D	A	948	948	948	948	1
fig|6666666.84006.peg.1078	fig|6666666.84007.peg.1168	C	D	1117	1117	1120	1117	0.998659
fig|6666666.84004.peg.1233	fig|6666666.84007.peg.328	A	D	714	714	714	714	1
fig|6666666.84005.peg.2119	fig|6666666.84006.peg.1652	B	C	547	547	555	556	0.984698
fig|6666666.84007.peg.1824	fig|6666666.84006.peg.397	D	C	556	556	561	560	0.991971
fig|6666666.84004.peg.1088	fig|6666666.84005.peg.1057	A	B	423	423	429	431	0.983721
fig|6666666.84004.peg.3	fig|6666666.84006.peg.600	A	C	118	118	557	535	0.216117
fig|6666666.84004.peg.942	fig|6666666.84005.peg.995	A	B	296	296	299	298	0.991625
fig|6666666.84004.peg.517	fig|6666666.84006.peg.1292	A	C	109	109	129	130	0.841699
fig|6666666.84006.peg.2152	fig|6666666.84007.peg.849	C	D	734	734	778	778	0.943445
fig|6666666.84008.peg.2015	fig|6666666.84004.peg.1900	E	A	2168	2168	2183	2185	0.992674
fig|6666666.84008.peg.877	fig|6666666.84005.peg.515	E	B	397	397	398	397	0.998742
fig|6666666.84008.peg.1571	fig|6666666.84004.peg.547	E	A	1914	1914	1933	1929	0.991196
fig|6666666.84007.peg.360	fig|6666666.84008.peg.583	D	E	608	608	617	619	0.983819
fig|6666666.84005.peg.2204	fig|6666666.84004.peg.2212	B	A	749	749	771	771	0.971466
fig|6666666.84008.peg.1963	fig|6666666.84007.peg.2170	E	D	703	703	706	706	0.995751
fig|6666666.84007.peg.1398	fig|6666666.84005.peg.882	D	B	117	117	117	117	1
fig|6666666.84008.peg.1377	fig|6666666.84005.peg.997	E	B	268	268	270	270	0.992593
fig|6666666.84008.peg.1500	fig|6666666.84005.peg.495	E	B	365	365	367	366	0.995907
fig|6666666.84008.peg.36	fig|6666666.84004.peg.1539	E	A	347	347	367	362	0.951989
fig|6666666.84007.peg.1220	fig|6666666.84006.peg.1375	D	C	305	305	310	309	0.98546
fig|6666666.84006.peg.1280	fig|6666666.84004.peg.1552	C	A	180	180	180	180	1
fig|6666666.84004.peg.2409	fig|6666666.84005.peg.2282	A	B	365	365	370	370	0.986486
fig|6666666.84004.peg.1756	fig|6666666.84006.peg.534	A	C	664	664	670	669	0.991785
fig|6666666.84008.peg.407	fig|6666666.84004.peg.1317	E	A	211	211	216	405	0.679549
fig|6666666.84008.peg.73	fig|6666666.84006.peg.1255	E	C	566	566	573	572	0.988646
fig|6666666.84007.peg.1796	fig|6666666.84004.peg.1470	D	A	942	942	942	942	1
fig|6666666.84008.peg.1623	fig|6666666.84004.peg.2063	E	A	954	954	959	959	0.994786
fig|6666666.84005.peg.1153	fig|6666666.84008.peg.1617	B	E	221	221	221	221	1
fig|6666666.84008.peg.2290	fig|6666666.84004.peg.1128	E	A	135	135	138	137	0.981818
fig|6666666.84006.peg.1596	fig|6666666.84005.peg.87	C	B	913	913	915	915	0.997814
fig|6666666.84005.peg.766	fig|6666666.84004.peg.172	B	A	417	417	418	419	0.996416
fig|6666666.84006.peg.950	fig|6666666.84005.peg.805	C	B	307	307	307	307	1
fig|6666666.84006.peg.899	fig|6666666.84008.peg.1157	C	E	293	293	293	293	1
fig|6666666.84005.peg.1530	fig|6666666.84006.peg.1215	B	C	744	744	744	744	1
fig|6666666.84005.peg.2250	fig|6666666.84007.peg.1767	B	D	984	984	988	987	0.996456
fig|6666666.84005.peg.749	fig|6666666.84007.peg.1259	B	D	603	603	645	645	0.934884
fig|6666666.84006.peg.2064	fig|6666666.84005.peg.2235	C	B	679	679	684	687	0.990518
fig|6666666.84005.peg.112	fig|6666666.84006.peg.1509	B	C	455	455	462	464	0.982721
fig|6666666.84004.peg.1037	fig|6666666.84005.peg.1103	A	B	725	725	738	739	0.98172
fig|6666666.84005.peg.1989	fig|6666666.84006.peg.134	B	C	271	271	271	271	1
fig|6666666.84005.peg.1117	fig|6666666.84008.peg.1653	B	E	322	322	322	322	1
fig|6666666.84008.peg.1796	fig|6666666.84007.peg.1361	E	D	417	417	417	417	1
fig|6666666.84008.peg.827	fig|6666666.84007.peg.1071	E	D	136	136	136	136	1
fig|6666666.84008.peg.371	fig|6666666.84006.peg.254	E	C	2076	2065	2254	2271	0.915138
fig|6666666.84008.peg.886	fig|6666666.84006.peg.1803	E	C	1092	1092	1096	1097	0.995896
fig|6666666.84005.peg.424	fig|6666666.84004.peg.535	B	A	1109	1110	1917	1211	0.709399
fig|6666666.84004.peg.1778	fig|6666666.84007.peg.2101	A	D	516	516	516	516	1
fig|6666666.84005.peg.1908	fig|6666666.84007.peg.2325	B	D	639	639	657	655	0.974085
fig|6666666.84008.peg.1950	fig|6666666.84004.peg.145	E	A	432	432	439	439	0.984055
fig|6666666.84008.peg.1816	fig|6666666.84004.peg.110	E	A	922	922	937	1174	0.87352
fig|6666666.84007.peg.616	fig|6666666.84005.peg.1092	D	B	463	463	473	473	0.978858
fig|6666666.84005.peg.137	fig|6666666.84007.peg.1562	B	D	384	384	389	388	0.988417
fig|6666666.84008.peg.2298	fig|6666666.84005.peg.2076	E	B	224	224	224	224	1
fig|6666666.84005.peg.1196	fig|6666666.84006.peg.2357	B	C	824	824	824	824	1
fig|6666666.84006.peg.216	fig|6666666.84008.peg.410	C	E	146	146	146	146	1
fig|6666666.84008.peg.2287	fig|6666666.84007.peg.434	E	D	370	370	394	397	0.935525
fig|6666666.84005.peg.420	fig|6666666.84007.peg.913	B	D	632	632	645	645	0.979845
fig|6666666.84004.peg.995	fig|6666666.84008.peg.1433	A	E	1059	1059	1064	1064	0.995301
fig|6666666.84005.peg.2277	fig|6666666.84008.peg.2104	B	E	803	803	812	813	0.988308
fig|6666666.84006.peg.2279	fig|6666666.84005.peg.1274	C	B	239	239	239	239	1
fig|6666666.84007.peg.1126	fig|6666666.84006.peg.2257	D	C	673	673	678	679	0.991894
fig|6666666.84007.peg.862	fig|6666666.84004.peg.598	D	A	375	375	375	375	1
fig|6666666.84006.peg.491	fig|6666666.84007.peg.2144	C	D	877	877	880	880	0.996591
fig|6666666.84005.peg.1700	fig|6666666.84004.peg.1443	B	A	493	493	493	493	1
fig|6666666.84006.peg.444	fig|6666666.84004.peg.2269	C	A	271	271	274	274	0.989051
fig|6666666.84008.peg.99	fig|6666666.84006.peg.1229	E	C	1248	1248	1248	1248	1
fig|6666666.84006.peg.1443	fig|6666666.84005.peg.1289	C	B	1811	1811	1811	1811	1
fig|6666666.84005.peg.1740	fig|6666666.84007.peg.167	B	D	402	404	441	441	0.913832
fig|6666666.84008.peg.573	fig|6666666.84004.peg.1191	E	A	849	849	855	855	0.992982
fig|6666666.84008.peg.1355	fig|6666666.84007.peg.747	E	D	238	238	238	238	1
fig|6666666.84004.peg.1001	fig|6666666.84008.peg.1439	A	E	539	539	541	541	0.996303
fig|6666666.84006.peg.2463	fig|6666666.84008.peg.1738	C	E	628	628	628	628	1
fig|6666666.84004.peg.571	fig|6666666.84008.peg.1594	A	E	232	232	234	234	0.991453
fig|6666666.84005.peg.1171	fig|6666666.84007.peg.2306	B	D	315	315	326	327	0.964778
fig|6666666.84005.peg.419	fig|6666666.84006.peg.1306	B	C	1921	1921	1931	1930	0.995079
fig|6666666.84004.peg.1945	fig|6666666.84006.peg.2345	A	C	565	565	571	569	0.991228
fig|6666666.84005.peg.2158	fig|6666666.84008.peg.1150	B	E	1310	1310	1310	1310	1
fig|6666666.84005.peg.2167	fig|6666666.84007.peg.1684	B	D	350	350	384	383	0.912647
fig|6666666.84008.peg.1243	fig|6666666.84006.peg.2049	E	C	987	987	988	989	0.998483
fig|6666666.84005.peg.563	fig|6666666.84008.peg.827	B	E	136	136	136	136	1
fig|6666666.84007.peg.458	fig|6666666.84008.peg.1267	D	E	350	350	352	352	0.994318
fig|6666666.84004.peg.951	fig|6666666.84005.peg.986	A	B	129	129	129	129	1
fig|6666666.84008.peg.117	fig|6666666.84004.peg.1619	E	A	184	184	183	210	0.936387
fig|6666666.84005.peg.590	fig|6666666.84006.peg.2231	B	C	586	586	598	598	0.979933
fig|6666666.84006.peg.1888	fig|6666666.84008.peg.1189	C	E	381	381	381	381	1
fig|6666666.84005.peg.2360	fig|6666666.84004.peg.2332	B	A	384	384	388	387	0.990968
fig|6666666.84005.peg.76	fig|6666666.84008.peg.2184	B	E	820	820	838	838	0.97852
fig|6666666.84004.peg.1697	fig|6666666.84008.peg.192	A	E	439	439	441	444	0.99209
fig|6666666.84006.peg.2228	fig|6666666.84004.peg.357	C	A	559	559	559	559	1
fig|6666666.84006.peg.1840	fig|6666666.84004.peg.487	C	A	451	451	453	901	0.666174
fig|6666666.84005.peg.1087	fig|6666666.84007.peg.611	B	D	549	549	560	559	0.981233
fig|6666666.84006.peg.474	fig|6666666.84007.peg.2127	C	D	483	483	494	496	0.975758
fig|6666666.84004.peg.337	fig|6666666.84006.peg.2246	A	C	112	112	112	112	1
fig|6666666.84008.peg.1193	fig|6666666.84004.peg.2214	E	A	443	442	469	469	0.943497
fig|6666666.84007.peg.2275	fig|6666666.84005.peg.1200	D	B	844	844	856	857	0.985406
fig|6666666.84007.peg.572	fig|6666666.84008.peg.2348	D	E	611	611	654	655	0.933537
fig|6666666.84005.peg.2214	fig|6666666.84006.peg.1904	B	C	419	419	419	419	1
fig|6666666.84004.peg.1301	fig|6666666.84006.peg.204	A	C	48.9	78.2	79.7	80.1	0.795369
fig|6666666.84006.peg.163	fig|6666666.84005.peg.1883	C	B	1992	1992	2013	2013	0.989568
fig|6666666.84007.peg.611	fig|6666666.84006.peg.766	D	C	549	549	559	560	0.981233
fig|6666666.84005.peg.307	fig|6666666.84004.peg.672	B	A	658	658	660	660	0.99697
fig|6666666.84007.peg.487	fig|6666666.84004.peg.2389	D	A	795	795	795	795	1
fig|6666666.84005.peg.330	fig|6666666.84007.peg.816	B	D	521	521	527	526	0.989554
fig|6666666.84005.peg.1986	fig|6666666.84006.peg.137	B	C	437	437	437	437	1
fig|6666666.84006.peg.1951	fig|6666666.84007.peg.2071	C	D	914	914	925	926	0.987574
fig|6666666.84004.peg.1260	fig|6666666.84007.peg.304	A	D	407	407	407	407	1
fig|6666666.84004.peg.1881	fig|6666666.84006.peg.2282	A	C	998	998	1003	1004	0.994519
fig|6666666.84008.peg.1028	fig|6666666.84006.peg.2161	E	C	72.8	72.8	73.9	90.5	0.885645
fig|6666666.84005.peg.1642	fig|6666666.84004.peg.1503	B	A	1020	1020	1024	1025	0.995608
fig|6666666.84007.peg.1685	fig|6666666.84008.peg.1160	D	E	273	273	290	288	0.944637
fig|6666666.84006.peg.1117	fig|6666666.84008.peg.1419	C	E	444	444	444	444	1
fig|6666666.84005.peg.2186	fig|6666666.84006.peg.1876	B	C	947	947	948	947	0.999472
fig|6666666.84006.peg.1181	fig|6666666.84007.peg.747	C	D	238	238	238	238	1
fig|6666666.84005.peg.1564	fig|6666666.84004.peg.1578	B	A	873	873	875	875	0.997714
fig|6666666.84005.peg.478	fig|6666666.84006.peg.1830	B	C	814	814	816	817	0.996938
fig|6666666.84006.peg.2153	fig|6666666.84008.peg.1036	C	E	789	789	792	793	0.995584
fig|6666666.84004.peg.876	fig|6666666.84006.peg.1577	A	C	1744	1744	1791	1789	0.974302
fig|6666666.84007.peg.1983	fig|6666666.84006.peg.2041	D	C	304	304	306	306	0.993464
fig|6666666.84004.peg.1894	fig|6666666.84005.peg.1258	A	B	902	902	903	903	0.998893
fig|6666666.84004.peg.1852	fig|6666666.84005.peg.1302	A	B	302	302	303	303	0.9967
fig|6666666.84007.peg.2121	fig|6666666.84005.peg.1352	D	B	638	638	647	645	0.987616
fig|6666666.84004.peg.1941	fig|6666666.84005.peg.1212	A	B	575	575	590	590	0.974576
fig|6666666.84005.peg.2293	fig|6666666.84008.peg.698	B	E	502	502	506	505	0.993076
fig|6666666.84005.peg.501	fig|6666666.84006.peg.1807	B	C	804	804	807	806	0.9969
fig|6666666.84007.peg.628	fig|6666666.84005.peg.1104	D	B	384	384	386	385	0.996109
fig|6666666.84004.peg.418	fig|6666666.84007.peg.1035	A	D	308	308	308	308	1
fig|6666666.84004.peg.1213	fig|6666666.84008.peg.595	A	E	550	550	608	556	0.945017
fig|6666666.84004.peg.1535	fig|6666666.84007.peg.1861	A	D	721	721	721	721	1
fig|6666666.84008.peg.35	fig|6666666.84007.peg.1864	E	D	86.3	86.7	112	110	0.779279
fig|6666666.84007.peg.386	fig|6666666.84005.peg.2038	D	B	910	910	1015	1011	0.898322
fig|6666666.84008.peg.2196	fig|6666666.84004.peg.879	E	A	463	463	472	472	0.980932
fig|6666666.84004.peg.544	fig|6666666.84006.peg.1303	A	C	1237	1237	1274	1274	0.970958
fig|6666666.84005.peg.1288	fig|6666666.84006.peg.1442	B	C	387	387	387	387	1
fig|6666666.84004.peg.1216	fig|6666666.84007.peg.345	A	D	634	634	634	634	1
fig|6666666.84005.peg.455	fig|6666666.84008.peg.1538	B	E	238	238	238	238	1
fig|6666666.84004.peg.756	fig|6666666.84005.peg.168	A	B	920	920	925	925	0.994595
fig|6666666.84007.peg.1844	fig|6666666.84004.peg.1518	D	A	1144	1144	1144	1144	1
fig|6666666.84006.peg.1277	fig|6666666.84004.peg.1555	C	A	413	413	413	413	1
fig|6666666.84007.peg.1026	fig|6666666.84004.peg.427	D	A	598	598	598	598	1
fig|6666666.84008.peg.520	fig|6666666.84005.peg.1942	E	B	285	285	465	472	0.608324
fig|6666666.84008.peg.1412	fig|6666666.84006.peg.1124	E	C	813	813	815	815	0.997546
fig|6666666.84007.peg.2001	fig|6666666.84005.peg.1472	D	B	892	892	897	897	0.994426
fig|6666666.84004.peg.289	fig|6666666.84008.peg.741	A	E	509	490	522	524	0.955067
fig|6666666.84004.peg.964	fig|6666666.84007.peg.701	A	D	892	892	892	892	1
fig|6666666.84005.peg.1543	fig|6666666.84004.peg.1601	B	A	432	432	432	432	1
fig|6666666.84006.peg.1554	fig|6666666.84004.peg.901	C	A	661	661	664	665	0.994733
fig|6666666.84004.peg.1733	fig|6666666.84008.peg.226	A	E	304	304	306	307	0.991843
fig|6666666.84005.peg.1209	fig|6666666.84006.peg.2344	B	C	216	216	216	216	1
fig|6666666.84004.peg.1478	fig|6666666.84006.peg.378	A	C	852	852	872	868	0.97931
fig|6666666.84004.peg.898	fig|6666666.84008.peg.2213	A	E	265	265	269	269	0.98513
fig|6666666.84005.peg.1500	fig|6666666.84006.peg.622	B	C	345	345	345	345	1
fig|6666666.84006.peg.1305	fig|6666666.84007.peg.913	C	D	635	635	645	645	0.984496
fig|6666666.84004.peg.944	fig|6666666.84008.peg.1381	A	E	149	149	154	152	0.973856
fig|6666666.84008.peg.1821	fig|6666666.84005.peg.821	E	B	572	572	575	576	0.993918
fig|6666666.84008.peg.2007	fig|6666666.84006.peg.2293	E	C	861	861	862	862	0.99884
fig|6666666.84006.peg.2411	fig|6666666.84007.peg.1367	C	D	153	153	154	154	0.993506
fig|6666666.84008.peg.1950	fig|6666666.84007.peg.1304	E	D	432	432	439	439	0.984055
fig|6666666.84005.peg.588	fig|6666666.84008.peg.802	B	E	655	655	665	664	0.985704
fig|6666666.84008.peg.2047	fig|6666666.84006.peg.2332	E	C	428	428	434	437	0.982778
fig|6666666.84007.peg.673	fig|6666666.84005.peg.944	D	B	780	780	791	790	0.986717
fig|6666666.84006.peg.51	fig|6666666.84004.peg.1139	C	A	263	263	263	263	1
fig|6666666.84005.peg.76	fig|6666666.84007.peg.1491	B	D	666	665	838	714	0.857603
fig|6666666.84008.peg.1752	fig|6666666.84007.peg.1405	E	D	262	262	262	262	1
fig|6666666.84007.peg.1760	fig|6666666.84008.peg.1236	D	E	496	496	518	511	0.964043
fig|6666666.84007.peg.1340	fig|6666666.84004.peg.110	D	A	1170	1170	1175	1174	0.996169
fig|6666666.84006.peg.864	fig|6666666.84007.peg.1258	C	D	442	442	447	447	0.988814
fig|6666666.84008.peg.2031	fig|6666666.84005.peg.1237	E	B	319	319	319	319	1
fig|6666666.84007.peg.1528	fig|6666666.84005.peg.112	D	B	459	459	462	462	0.993506
fig|6666666.84005.peg.174	fig|6666666.84008.peg.1328	B	E	560	560	560	560	1
fig|6666666.84006.peg.264	fig|6666666.84005.peg.1780	C	B	489	489	496	496	0.985887
fig|6666666.84007.peg.1953	fig|6666666.84004.peg.1626	D	A	137	137	137	137	1
fig|6666666.84008.peg.574	fig|6666666.84006.peg.103	E	C	674	674	677	703	0.976812
fig|6666666.84005.peg.2279	fig|6666666.84006.peg.890	B	C	350	350	350	350	1
fig|6666666.84007.peg.1492	fig|6666666.84008.peg.2183	D	E	1123	1123	1163	1174	0.961061
fig|6666666.84008.peg.1321	fig|6666666.84004.peg.743	E	A	1343	1343	1346	1346	0.997771
fig|6666666.84005.peg.2277	fig|6666666.84007.peg.462	B	D	798	798	812	814	0.98155
fig|6666666.84006.peg.620	fig|6666666.84004.peg.1645	C	A	406	406	406	406	1
fig|6666666.84008.peg.1362	fig|6666666.84004.peg.924	E	A	1048	1048	1048	1048	1
fig|6666666.84008.peg.1761	fig|6666666.84007.peg.1396	E	D	241	241	241	241	1
fig|6666666.84008.peg.695	fig|6666666.84005.peg.2296	E	B	236	236	237	238	0.993684
fig|6666666.84006.peg.660	fig|6666666.84007.peg.572	C	D	614	614	655	654	0.938121
fig|6666666.84005.peg.1118	fig|6666666.84008.peg.1652	B	E	139	139	139	139	1
fig|6666666.84007.peg.1469	fig|6666666.84008.peg.2205	D	E	769	769	775	775	0.992258
fig|6666666.84004.peg.455	fig|6666666.84006.peg.1809	A	C	1013	1013	1015	1016	0.997538
fig|6666666.84005.peg.465	fig|6666666.84008.peg.1528	B	E	566	566	575	603	0.960951
fig|6666666.84005.peg.1782	fig|6666666.84007.peg.204	B	D	152	152	159	223	0.795812
fig|6666666.84005.peg.47	fig|6666666.84004.peg.901	B	A	661	661	664	665	0.994733
fig|6666666.84008.peg.889	fig|6666666.84005.peg.502	E	B	901	901	904	904	0.996681
fig|6666666.84008.peg.1743	fig|6666666.84007.peg.1414	E	D	496	496	504	503	0.985104
fig|6666666.84008.peg.871	fig|6666666.84006.peg.1936	E	C	603	603	603	603	1
fig|6666666.84006.peg.654	fig|6666666.84004.peg.1089	C	A	494	494	538	540	0.916512
fig|6666666.84005.peg.1787	fig|6666666.84006.peg.258	B	C	726	726	729	731	0.994521
fig|6666666.84007.peg.1341	fig|6666666.84006.peg.929	D	C	269	269	271	272	0.990792
fig|6666666.84006.peg.1035	fig|6666666.84005.peg.685	C	B	469	469	469	469	1
fig|6666666.84008.peg.1337	fig|6666666.84006.peg.1416	E	C	924	924	926	926	0.99784
fig|6666666.84008.peg.2020	fig|6666666.84005.peg.1247	E	B	709	709	721	723	0.981994
fig|6666666.84007.peg.1497	fig|6666666.84005.peg.83	D	B	385	385	387	387	0.994832
fig|6666666.84006.peg.987	fig|6666666.84007.peg.1281	C	D	1102	1102	1119	1118	0.985248
fig|6666666.84008.peg.1760	fig|6666666.84007.peg.1397	E	D	325	325	327	326	0.995406
fig|6666666.84006.peg.252	fig|6666666.84005.peg.1793	C	B	375	375	375	375	1
fig|6666666.84004.peg.1161	fig|6666666.84005.peg.2052	A	B	282	282	293	293	0.962457
fig|6666666.84007.peg.1938	fig|6666666.84006.peg.1219	D	C	588	588	600	600	0.98
fig|6666666.84005.peg.567	fig|6666666.84004.peg.378	B	A	559	559	1056	563	0.69055
fig|6666666.84006.peg.1982	fig|6666666.84004.peg.1718	C	A	510	510	518	518	0.984556
fig|6666666.84006.peg.92	fig|6666666.84005.peg.2032	C	B	317	317	317	317	1
fig|6666666.84008.peg.1071	fig|6666666.84007.peg.817	E	D	827	827	833	834	0.992202
fig|6666666.84007.peg.466	fig|6666666.84006.peg.892	D	C	325	325	327	326	0.995406
fig|6666666.84004.peg.2423	fig|6666666.84007.peg.453	A	D	502	502	504	504	0.996032
fig|6666666.84006.peg.1191	fig|6666666.84005.peg.1506	C	B	593	593	593	593	1
fig|6666666.84008.peg.602	fig|6666666.84007.peg.343	E	D	670	670	676	676	0.991124
fig|6666666.84007.peg.417	fig|6666666.84006.peg.55	D	C	526	526	532	532	0.988722
fig|6666666.84004.peg.2183	fig|6666666.84008.peg.1224	A	E	1158	1158	1163	1162	0.996129
fig|6666666.84005.peg.363	fig|6666666.84004.peg.606	B	A	251	251	400	248	0.774691
fig|6666666.84006.peg.1926	fig|6666666.84007.peg.1011	C	D	360	360	363	364	0.990371
fig|6666666.84008.peg.936	fig|6666666.84006.peg.360	E	C	1722	1722	1754	1751	0.982596
fig|6666666.84008.peg.817	fig|6666666.84007.peg.1080	E	D	354	354	356	356	0.994382
fig|6666666.84005.peg.1411	fig|6666666.84004.peg.1739	B	A	928	928	928	928	1
fig|6666666.84005.peg.1991	fig|6666666.84007.peg.339	B	D	1236	1236	1246	1246	0.991974
fig|6666666.84006.peg.1330	fig|6666666.84008.peg.1594	C	E	234	234	234	234	1
fig|6666666.84004.peg.1146	fig|6666666.84007.peg.414	A	D	315	315	319	546	0.728324
fig|6666666.84005.peg.1720	fig|6666666.84004.peg.1423	B	A	132	132	138	138	0.956522
fig|6666666.84005.peg.1549	fig|6666666.84008.peg.94	B	E	464	464	464	464	1
fig|6666666.84006.peg.1118	fig|6666666.84004.peg.980	C	A	858	858	867	874	0.98564
fig|6666666.84006.peg.2257	fig|6666666.84005.peg.616	C	B	679	679	679	679	1
fig|6666666.84008.peg.106	fig|6666666.84007.peg.1935	E	D	1092	1092	1097	1097	0.995442
fig|6666666.84004.peg.2274	fig|6666666.84008.peg.2232	A	E	560	560	579	577	0.968858
fig|6666666.84006.peg.781	fig|6666666.84005.peg.1072	C	B	323	323	323	323	1
fig|6666666.84008.peg.1610	fig|6666666.84004.peg.2050	E	A	289	289	289	289	1
fig|6666666.84007.peg.2055	fig|6666666.84006.peg.1967	D	C	1116	1116	1119	1120	0.996874
fig|6666666.84005.peg.2281	fig|6666666.84006.peg.892	B	C	326	326	326	326	1
fig|6666666.84008.peg.775	fig|6666666.84004.peg.326	E	A	830	830	981	841	0.911087
fig|6666666.84007.peg.613	fig|6666666.84006.peg.764	D	C	120	120	121	122	0.987654
fig|6666666.84007.peg.1378	fig|6666666.84006.peg.2422	D	C	266	266	267	267	0.996255
fig|6666666.84006.peg.2282	fig|6666666.84007.peg.2203	C	D	998	998	1004	1003	0.994519
fig|6666666.84004.peg.2468	fig|6666666.84006.peg.1710	A	C	606	606	609	609	0.995074
fig|6666666.84007.peg.479	fig|6666666.84008.peg.698	D	E	501	501	506	505	0.991098
fig|6666666.84008.peg.1352	fig|6666666.84007.peg.750	E	D	323	323	323	323	1
fig|6666666.84007.peg.1430	fig|6666666.84005.peg.915	D	B	339	339	341	340	0.995595
fig|6666666.84007.peg.2398	fig|6666666.84006.peg.839	D	C	973	973	975	975	0.997949
fig|6666666.84006.peg.1143	fig|6666666.84008.peg.1393	C	E	842	842	847	847	0.994097
fig|6666666.84008.peg.1522	fig|6666666.84004.peg.482	E	A	607	607	610	610	0.995082
fig|6666666.84007.peg.1288	fig|6666666.84008.peg.1937	D	E	643	643	645	645	0.996899
fig|6666666.84007.peg.1197	fig|6666666.84006.peg.1035	D	C	469	469	469	469	1
fig|6666666.84006.peg.365	fig|6666666.84007.peg.1791	C	D	533	533	602	598	0.888333
fig|6666666.84005.peg.660	fig|6666666.84007.peg.1171	B	D	848	848	858	862	0.986047
fig|6666666.84005.peg.62	fig|6666666.84006.peg.1572	B	C	567	567	571	572	0.992126
fig|6666666.84005.peg.1392	fig|6666666.84007.peg.2081	B	D	222	222	222	222	1
fig|6666666.84006.peg.2178	fig|6666666.84004.peg.414	C	A	718	718	723	723	0.993084
fig|6666666.84007.peg.1250	fig|6666666.84004.peg.199	D	A	403	403	403	403	1
fig|6666666.84007.peg.845	fig|6666666.84004.peg.616	D	A	361	361	361	361	1
fig|6666666.84005.peg.1463	fig|6666666.84006.peg.2013	B	C	833	833	833	833	1
fig|6666666.84004.peg.2017	fig|6666666.84006.peg.2094	A	C	277	277	308	306	0.90228
fig|6666666.84004.peg.807	fig|6666666.84008.peg.2145	A	E	134	134	147	134	0.953737
fig|6666666.84007.peg.1171	fig|6666666.84004.peg.280	D	A	862	862	862	862	1
fig|6666666.84007.peg.799	fig|6666666.84006.peg.1018	D	C	874	874	880	880	0.993182
fig|6666666.84006.peg.1669	fig|6666666.84008.peg.2271	C	E	1035	1035	1036	1036	0.999035
fig|6666666.84005.peg.438	fig|6666666.84004.peg.525	B	A	332	332	347	349	0.954023
fig|6666666.84008.peg.573	fig|6666666.84005.peg.2021	E	B	853	853	855	855	0.997661
fig|6666666.84005.peg.676	fig|6666666.84004.peg.263	B	A	415	415	419	418	0.991637
fig|6666666.84006.peg.1892	fig|6666666.84005.peg.2202	C	B	469	469	469	469	1
fig|6666666.84006.peg.1866	fig|6666666.84004.peg.2242	C	A	559	559	578	579	0.966292
fig|6666666.84005.peg.2034	fig|6666666.84007.peg.382	B	D	226	226	233	234	0.96788
fig|6666666.84004.peg.2171	fig|6666666.84008.peg.1237	A	E	535	535	537	537	0.996276
fig|6666666.84007.peg.1955	fig|6666666.84004.peg.1628	D	A	109	109	109	109	1
fig|6666666.84005.peg.752	fig|6666666.84004.peg.187	B	A	715	738	779	781	0.93141
fig|6666666.84005.peg.1193	fig|6666666.84004.peg.1962	B	A	267	267	270	270	0.988889
fig|6666666.84005.peg.1127	fig|6666666.84007.peg.652	B	D	1029	1029	1043	1043	0.986577
fig|6666666.84007.peg.155	fig|6666666.84005.peg.1728	D	B	397	397	413	414	0.960097
fig|6666666.84006.peg.848	fig|6666666.84005.peg.1149	C	B	756	756	761	764	0.991475
fig|6666666.84007.peg.1699	fig|6666666.84004.peg.2234	D	A	183	183	186	186	0.983871
fig|6666666.84004.peg.2299	fig|6666666.84008.peg.2256	A	E	951	951	978	976	0.973388
fig|6666666.84004.peg.1293	fig|6666666.84006.peg.196	A	C	1009	1009	1020	1020	0.989216
fig|6666666.84008.peg.201	fig|6666666.84006.peg.1992	E	C	496	496	496	496	1
fig|6666666.84004.peg.954	fig|6666666.84008.peg.1391	A	E	769	769	778	778	0.988432
fig|6666666.84004.peg.184	fig|6666666.84006.peg.2069	A	C	26.6	26.6	358	361	0.0739917
fig|6666666.84006.peg.752	fig|6666666.84008.peg.1670	C	E	642	642	642	642	1
fig|6666666.84006.peg.1094	fig|6666666.84008.peg.718	C	E	1489	1489	1506	1506	0.988712
fig|6666666.84008.peg.2329	fig|6666666.84006.peg.583	E	C	701	701	712	711	0.985242
fig|6666666.84004.peg.633	fig|6666666.84006.peg.2135	A	C	743	743	751	751	0.989348
fig|6666666.84004.peg.1725	fig|6666666.84007.peg.2048	A	D	758	758	760	761	0.996713
fig|6666666.84005.peg.2261	fig|6666666.84004.peg.2431	B	A	470	470	476	476	0.987395
fig|6666666.84006.peg.1375	fig|6666666.84004.peg.231	C	A	305	305	309	310	0.98546
fig|6666666.84004.peg.795	fig|6666666.84008.peg.2133	A	E	795	795	801	800	0.993129
fig|6666666.84004.peg.260	fig|6666666.84006.peg.1029	A	C	460	460	462	461	0.99675
fig|6666666.84008.peg.1303	fig|6666666.84004.peg.728	E	A	28.5	28.5	150	83.2	0.244425
fig|6666666.84007.peg.305	fig|6666666.84006.peg.164	D	C	722	722	843	841	0.857482
fig|6666666.84004.peg.1785	fig|6666666.84008.peg.277	A	E	652	652	654	654	0.996942
fig|6666666.84005.peg.1656	fig|6666666.84006.peg.388	B	C	665	665	665	665	1
fig|6666666.84008.peg.2115	fig|6666666.84006.peg.1543	E	C	128	128	128	128	1
fig|6666666.84006.peg.1150	fig|6666666.84007.peg.716	C	D	361	361	363	363	0.99449
fig|6666666.84006.peg.237	fig|6666666.84005.peg.1808	C	B	328	328	328	328	1
fig|6666666.84005.peg.1223	fig|6666666.84004.peg.1930	B	A	1130	1130	1135	1138	0.994281
fig|6666666.84004.peg.1228	fig|6666666.84006.peg.138	A	C	558	558	561	561	0.994652
fig|6666666.84004.peg.2197	fig|6666666.84008.peg.1210	A	E	451	451	459	459	0.982571
fig|6666666.84008.peg.2024	fig|6666666.84004.peg.1909	E	A	644	644	647	647	0.995363
fig|6666666.84004.peg.1316	fig|6666666.84005.peg.1828	A	B	376	376	377	378	0.996026
fig|6666666.84007.peg.2090	fig|6666666.84004.peg.1767	D	A	545	545	545	545	1
fig|6666666.84005.peg.1243	fig|6666666.84004.peg.1909	B	A	647	647	647	647	1
fig|6666666.84007.peg.1973	fig|6666666.84006.peg.622	D	C	342	342	344	345	0.992743
fig|6666666.84005.peg.553	fig|6666666.84006.peg.2194	B	C	317	317	323	326	0.976888
fig|6666666.84004.peg.1650	fig|6666666.84007.peg.1977	A	D	326	326	326	326	1
fig|6666666.84007.peg.1284	fig|6666666.84006.peg.984	D	C	206	206	210	212	0.976303
fig|6666666.84004.peg.1423	fig|6666666.84007.peg.147	A	D	138	138	138	138	1
fig|6666666.84005.peg.2137	fig|6666666.84004.peg.2278	B	A	323	323	328	327	0.98626
fig|6666666.84008.peg.1410	fig|6666666.84005.peg.964	E	B	535	535	535	535	1
fig|6666666.84006.peg.1824	fig|6666666.84004.peg.471	C	A	1276	1276	1290	1291	0.988764
fig|6666666.84004.peg.2286	fig|6666666.84007.peg.1647	A	D	463	463	467	467	0.991435
fig|6666666.84006.peg.2310	fig|6666666.84004.peg.1909	C	A	647	647	647	647	1
fig|6666666.84007.peg.1996	fig|6666666.84008.peg.166	D	E	427	427	427	427	1
fig|6666666.84008.peg.975	fig|6666666.84004.peg.1420	E	A	141	141	141	141	1
fig|6666666.84006.peg.1680	fig|6666666.84008.peg.1132	C	E	420	420	420	420	1
fig|6666666.84004.peg.2202	fig|6666666.84006.peg.1903	A	C	657	657	658	659	0.997722
fig|6666666.84004.peg.2468	fig|6666666.84007.peg.39	A	D	605	605	609	610	0.992617
fig|6666666.84007.peg.1775	fig|6666666.84008.peg.947	D	E	600	600	853	601	0.825309
fig|6666666.84006.peg.910	fig|6666666.84007.peg.1672	C	D	1183	1182	1228	1229	0.962556
fig|6666666.84008.peg.823	fig|6666666.84005.peg.567	E	B	1048	1048	1057	1056	0.991955
fig|6666666.84007.peg.28	fig|6666666.84006.peg.1699	D	C	429	429	429	429	1
fig|6666666.84006.peg.485	fig|6666666.84004.peg.1816	C	A	884	884	930	884	0.974642
fig|6666666.84005.peg.753	fig|6666666.84006.peg.1004	B	C	380	380	380	380	1
fig|6666666.84005.peg.1645	fig|6666666.84004.peg.1500	B	A	375	375	379	378	0.990753
fig|6666666.84004.peg.741	fig|6666666.84007.peg.1608	A	D	958	958	962	961	0.99636
fig|6666666.84007.peg.674	fig|6666666.84004.peg.991	D	A	493	493	493	493	1
fig|6666666.84006.peg.387	fig|6666666.84007.peg.1814	C	D	591	591	625	627	0.944089
fig|6666666.84008.peg.2171	fig|6666666.84004.peg.833	E	A	393	393	393	393	1
fig|6666666.84008.peg.1888	fig|6666666.84004.peg.210	E	A	702	702	708	708	0.991525
fig|6666666.84007.peg.1560	fig|6666666.84005.peg.135	D	B	783	783	790	791	0.990512
fig|6666666.84008.peg.1050	fig|6666666.84006.peg.2142	E	C	311	311	316	316	0.984177
fig|6666666.84004.peg.1599	fig|6666666.84006.peg.1230	A	C	234	234	234	234	1
fig|6666666.84008.peg.1143	fig|6666666.84007.peg.1668	E	D	358	358	368	368	0.972826
fig|6666666.84008.peg.1649	fig|6666666.84004.peg.1019	E	A	790	790	796	795	0.993086
fig|6666666.84008.peg.2156	fig|6666666.84004.peg.818	E	A	341	341	341	341	1
fig|6666666.84007.peg.44	fig|6666666.84005.peg.2366	D	B	1014	1014	1018	1018	0.996071
fig|6666666.84004.peg.623	fig|6666666.84005.peg.349	A	B	308	308	318	316	0.971609
fig|6666666.84007.peg.726	fig|6666666.84004.peg.939	D	A	478	478	478	478	1
fig|6666666.84004.peg.2460	fig|6666666.84007.peg.31	A	D	975	975	979	1009	0.980885
fig|6666666.84005.peg.1581	fig|6666666.84007.peg.1888	B	D	716	716	766	765	0.935336
fig|6666666.84007.peg.1538	fig|6666666.84004.peg.801	D	A	794	794	797	796	0.996861
fig|6666666.84004.peg.182	fig|6666666.84007.peg.1266	A	D	422	422	422	422	1
fig|6666666.84005.peg.999	fig|6666666.84006.peg.1161	B	C	474	474	476	478	0.993711
fig|6666666.84007.peg.683	fig|6666666.84006.peg.1116	D	C	487	487	487	487	1
fig|6666666.84004.peg.1408	fig|6666666.84008.peg.987	A	E	339	318	346	348	0.946686
fig|6666666.84008.peg.614	fig|6666666.84004.peg.1230	E	A	916	916	930	931	0.984417
fig|6666666.84006.peg.1750	fig|6666666.84005.peg.2337	C	B	320	320	320	320	1
fig|6666666.84005.peg.988	fig|6666666.84006.peg.1150	B	C	363	363	363	363	1
fig|6666666.84007.peg.1008	fig|6666666.84006.peg.1801	D	C	558	558	558	558	1
fig|6666666.84006.peg.2446	fig|6666666.84004.peg.49	C	A	149	149	149	149	1
fig|6666666.84006.peg.973	fig|6666666.84005.peg.785	C	B	385	385	385	385	1
fig|6666666.84008.peg.1023	fig|6666666.84007.peg.864	E	D	86.7	86.7	86.7	86.7	1
fig|6666666.84006.peg.1928	fig|6666666.84005.peg.512	C	B	597	597	597	598	0.999163
fig|6666666.84006.peg.187	fig|6666666.84004.peg.1284	C	A	205	205	210	211	0.973872
fig|6666666.84004.peg.1414	fig|6666666.84007.peg.156	A	D	473	473	475	476	0.994742
fig|6666666.84004.peg.239	fig|6666666.84006.peg.1049	A	C	484	484	490	489	0.988764
fig|6666666.84007.peg.1877	fig|6666666.84006.peg.1282	D	C	1045	1045	1053	1053	0.992403
fig|6666666.84006.peg.1283	fig|6666666.84007.peg.769	C	D	663	663	682	679	0.974284
fig|6666666.84004.peg.1823	fig|6666666.84005.peg.1330	A	B	638	638	638	638	1
fig|6666666.84007.peg.2254	fig|6666666.84004.peg.1932	D	A	435	435	435	435	1
fig|6666666.84008.peg.177	fig|6666666.84006.peg.2016	E	C	471	471	471	471	1
fig|6666666.84008.peg.2141	fig|6666666.84006.peg.1517	E	C	550	550	559	559	0.9839
fig|6666666.84006.peg.2026	fig|6666666.84004.peg.1672	C	A	1526	1526	1527	1528	0.999018
fig|6666666.84007.peg.431	fig|6666666.84004.peg.1129	D	A	162	162	162	162	1
fig|6666666.84007.peg.482	fig|6666666.84005.peg.2296	D	B	234	234	238	238	0.983193
fig|6666666.84004.peg.29	fig|6666666.84008.peg.1734	A	E	965	965	969	970	0.995358
fig|6666666.84007.peg.2124	fig|6666666.84008.peg.294	D	E	318	318	320	319	0.995305
fig|6666666.84005.peg.996	fig|6666666.84004.peg.941	B	A	300	300	303	303	0.990099
fig|6666666.84005.peg.1178	fig|6666666.84008.peg.2091	B	E	229	229	231	232	0.989201
fig|6666666.84005.peg.790	fig|6666666.84004.peg.146	B	A	361	361	361	361	1
fig|6666666.84006.peg.1934	fig|6666666.84007.peg.1019	C	D	599	599	955	597	0.771907
fig|6666666.84005.peg.638	fig|6666666.84004.peg.301	B	A	125	125	125	125	1
fig|6666666.84005.peg.2176	fig|6666666.84008.peg.1167	B	E	795	795	809	809	0.982695
fig|6666666.84008.peg.752	fig|6666666.84006.peg.1061	E	C	205	205	205	205	1
fig|6666666.84004.peg.1471	fig|6666666.84005.peg.1674	A	B	508	508	511	511	0.994129
fig|6666666.84007.peg.1261	fig|6666666.84008.peg.1910	D	E	939	939	943	945	0.994703
fig|6666666.84006.peg.1286	fig|6666666.84008.peg.1092	C	E	673	673	673	673	1
fig|6666666.84008.peg.1980	fig|6666666.84006.peg.1442	E	C	384	384	388	387	0.990968
fig|6666666.84005.peg.1442	fig|6666666.84006.peg.1992	B	C	496	496	496	496	1
fig|6666666.84005.peg.448	fig|6666666.84008.peg.1545	B	E	477	477	482	699	0.80779
fig|6666666.84005.peg.2014	fig|6666666.84006.peg.109	B	C	382	382	382	382	1
fig|6666666.84004.peg.278	fig|6666666.84008.peg.730	A	E	636	636	638	638	0.996865
fig|6666666.84008.peg.1570	fig|6666666.84004.peg.546	E	A	626	626	644	645	0.971296
fig|6666666.84008.peg.2144	fig|6666666.84006.peg.1514	E	C	741	741	743	743	0.997308
fig|6666666.84007.peg.2222	fig|6666666.84004.peg.1900	D	A	2185	2185	2185	2185	1
fig|6666666.84005.peg.917	fig|6666666.84004.peg.19	B	A	686	686	692	789	0.926401
fig|6666666.84006.peg.1993	fig|6666666.84008.peg.200	C	E	1187	1187	1199	1199	0.989992
fig|6666666.84008.peg.1129	fig|6666666.84007.peg.12	E	D	541	541	541	541	1
fig|6666666.84008.peg.2064	fig|6666666.84006.peg.2349	E	C	962	962	968	968	0.993802
fig|6666666.84005.peg.683	fig|6666666.84007.peg.1195	B	D	579	579	596	593	0.973928
fig|6666666.84007.peg.1426	fig|6666666.84006.peg.2472	D	C	689	689	694	695	0.992081
fig|6666666.84004.peg.198	fig|6666666.84006.peg.871	A	C	1115	1115	1117	1141	0.9876
fig|6666666.84005.peg.2242	fig|6666666.84008.peg.1234	B	E	353	353	437	353	0.893671
fig|6666666.84004.peg.896	fig|6666666.84006.peg.1559	A	C	999	999	1026	1028	0.972736
fig|6666666.84007.peg.1226	fig|6666666.84004.peg.225	D	A	434	434	434	434	1
fig|6666666.84006.peg.1573	fig|6666666.84007.peg.1477	C	D	383	399	454	453	0.862183
fig|6666666.84008.peg.2262	fig|6666666.84004.peg.2305	E	A	84.7	84.3	112	112	0.754464
fig|6666666.84007.peg.152	fig|6666666.84006.peg.316	D	C	1157	1157	1166	1165	0.992707
fig|6666666.84004.peg.1848	fig|6666666.84008.peg.1962	A	E	790	790	797	797	0.991217
fig|6666666.84008.peg.1499	fig|6666666.84006.peg.1812	E	C	850	850	850	850	1
fig|6666666.84007.peg.573	fig|6666666.84006.peg.659	D	C	489	489	491	490	0.996942
fig|6666666.84008.peg.162	fig|6666666.84006.peg.2031	E	C	776	776	781	782	0.992962
fig|6666666.84007.peg.2181	fig|6666666.84004.peg.1859	D	A	329	329	329	329	1
fig|6666666.84004.peg.1723	fig|6666666.84006.peg.1976	A	C	1114	1114	1133	1131	0.984099
fig|6666666.84006.peg.1829	fig|6666666.84005.peg.479	C	B	771	771	773	773	0.997413
fig|6666666.84006.peg.897	fig|6666666.84004.peg.2248	C	A	350	350	384	383	0.912647
fig|6666666.84004.peg.216	fig|6666666.84005.peg.722	A	B	414	414	416	416	0.995192
fig|6666666.84004.peg.409	fig|6666666.84008.peg.848	A	E	681	681	690	690	0.986957
fig|6666666.84007.peg.491	fig|6666666.84006.peg.1780	D	C	763	763	779	781	0.978205
fig|6666666.84008.peg.425	fig|6666666.84006.peg.201	E	C	532	532	533	533	0.998124
fig|6666666.84007.peg.2065	fig|6666666.84004.peg.1742	D	A	712	712	712	712	1
fig|6666666.84006.peg.2458	fig|6666666.84007.peg.1414	C	D	497	497	503	503	0.988072
fig|6666666.84006.peg.317	fig|6666666.84004.peg.1419	C	A	418	418	418	418	1
fig|6666666.84006.peg.1126	fig|6666666.84008.peg.1410	C	E	535	535	535	535	1
fig|6666666.84004.peg.780	fig|6666666.84008.peg.2118	A	E	254	241	261	263	0.944656
fig|6666666.84005.peg.605	fig|6666666.84006.peg.2246	B	C	112	112	112	112	1
fig|6666666.84006.peg.74	fig|6666666.84005.peg.2050	C	B	665	665	665	665	1
fig|6666666.84007.peg.1117	fig|6666666.84008.peg.782	D	E	537	537	550	551	0.975477
fig|6666666.84004.peg.1724	fig|6666666.84005.peg.1426	A	B	966	966	969	969	0.996904
fig|6666666.84007.peg.477	fig|6666666.84005.peg.2291	D	B	661	661	661	661	1
fig|6666666.84005.peg.911	fig|6666666.84004.peg.25	B	A	689	689	695	694	0.992081
fig|6666666.84004.peg.1014	fig|6666666.84005.peg.1126	A	B	195	195	195	195	1
fig|6666666.84008.peg.2153	fig|6666666.84004.peg.815	E	A	491	491	492	493	0.996954
fig|6666666.84007.peg.1487	fig|6666666.84006.peg.1584	D	C	759	759	768	768	0.988281
fig|6666666.84006.peg.999	fig|6666666.84008.peg.1917	C	E	261	261	261	261	1
fig|6666666.84006.peg.1872	fig|6666666.84004.peg.2236	C	A	307	307	330	330	0.930303
fig|6666666.84005.peg.1167	fig|6666666.84007.peg.2371	B	D	374	374	374	374	1
fig|6666666.84004.peg.1707	fig|6666666.84006.peg.1993	A	C	1189	1189	1200	1199	0.991246
fig|6666666.84008.peg.1738	fig|6666666.84007.peg.1418	E	D	625	625	628	627	0.996016
fig|6666666.84005.peg.1304	fig|6666666.84004.peg.1850	B	A	671	671	678	678	0.989676
fig|6666666.84006.peg.262	fig|6666666.84005.peg.1783	C	B	488	488	497	496	0.98288
fig|6666666.84008.peg.7	fig|6666666.84005.peg.1635	E	B	1062	1062	1067	1067	0.995314
fig|6666666.84005.peg.2227	fig|6666666.84004.peg.2188	B	A	649	649	669	666	0.972285
fig|6666666.84005.peg.59	fig|6666666.84007.peg.1473	B	D	855	855	860	859	0.994764
fig|6666666.84004.peg.1267	fig|6666666.84006.peg.172	A	C	562	562	564	564	0.996454
fig|6666666.84004.peg.1296	fig|6666666.84008.peg.427	A	E	989	989	1014	1013	0.975826
fig|6666666.84006.peg.1102	fig|6666666.84005.peg.940	C	B	1366	1366	1366	1366	1
fig|6666666.84008.peg.1711	fig|6666666.84006.peg.2491	E	C	301	301	301	301	1
fig|6666666.84006.peg.1413	fig|6666666.84004.peg.762	C	A	558	558	558	558	1
fig|6666666.84007.peg.2261	fig|6666666.84006.peg.2339	D	C	2494	2520	2658	2655	0.943723
fig|6666666.84007.peg.1591	fig|6666666.84006.peg.1417	D	C	227	227	231	230	0.984816
fig|6666666.84006.peg.1481	fig|6666666.84007.peg.777	C	D	98.2	98.2	98.2	98.2	1
fig|6666666.84004.peg.66	fig|6666666.84005.peg.869	A	B	232	232	232	232	1
fig|6666666.84004.peg.889	fig|6666666.84007.peg.1468	A	D	636	636	637	637	0.99843
fig|6666666.84004.peg.2206	fig|6666666.84006.peg.1900	A	C	657	674	765	1386	0.618782
fig|6666666.84008.peg.279	fig|6666666.84005.peg.1363	E	B	109	109	109	109	1
fig|6666666.84007.peg.1458	fig|6666666.84006.peg.1556	D	C	108	108	117	323	0.490909
fig|6666666.84004.peg.2249	fig|6666666.84005.peg.2166	A	B	481	481	496	497	0.968781
fig|6666666.84008.peg.1981	fig|6666666.84004.peg.1866	E	A	629	629	639	639	0.984351
fig|6666666.84008.peg.1000	fig|6666666.84005.peg.1748	E	B	883	884	944	946	0.934921
fig|6666666.84008.peg.571	fig|6666666.84004.peg.1189	E	A	745	745	768	768	0.970052
fig|6666666.84008.peg.1962	fig|6666666.84005.peg.1306	E	B	797	797	797	797	1
fig|6666666.84007.peg.1724	fig|6666666.84006.peg.1897	D	C	306	306	327	327	0.93578
fig|6666666.84005.peg.1504	fig|6666666.84008.peg.139	B	E	635	635	640	640	0.992188
fig|6666666.84005.peg.1124	fig|6666666.84008.peg.1646	B	E	553	553	553	553	1
fig|6666666.84008.peg.1353	fig|6666666.84006.peg.1183	E	C	216	216	216	216	1
fig|6666666.84007.peg.265	fig|6666666.84005.peg.1840	D	B	851	851	859	860	0.990111
fig|6666666.84007.peg.432	fig|6666666.84008.peg.2290	D	E	135	135	137	138	0.981818
fig|6666666.84004.peg.286	fig|6666666.84008.peg.738	A	E	518	518	518	518	1
fig|6666666.84005.peg.1627	fig|6666666.84008.peg.15	B	E	1144	1144	1144	1144	1
fig|6666666.84006.peg.1983	fig|6666666.84008.peg.210	C	E	155	155	163	164	0.948012
fig|6666666.84005.peg.2250	fig|6666666.84004.peg.2165	B	A	982	982	988	986	0.994934
fig|6666666.84007.peg.880	fig|6666666.84005.peg.388	D	B	1074	1074	1086	1083	0.990318
fig|6666666.84008.peg.412	fig|6666666.84005.peg.1831	E	B	404	404	404	404	1
fig|6666666.84004.peg.24	fig|6666666.84005.peg.912	A	B	1039	1039	1045	1044	0.994734
fig|6666666.84008.peg.548	fig|6666666.84004.peg.1166	E	A	805	805	815	815	0.98773
fig|6666666.84007.peg.1981	fig|6666666.84006.peg.629	D	C	326	326	331	332	0.983409
fig|6666666.84007.peg.354	fig|6666666.84005.peg.2005	D	B	1712	1711	1763	1760	0.971615
fig|6666666.84007.peg.1288	fig|6666666.84006.peg.980	D	C	645	645	645	645	1
fig|6666666.84005.peg.1127	fig|6666666.84006.peg.725	B	C	1041	1041	1043	1044	0.997604
fig|6666666.84005.peg.249	fig|6666666.84004.peg.2147	B	A	360	360	396	397	0.907945
fig|6666666.84006.peg.177	fig|6666666.84007.peg.293	C	D	249	249	289	290	0.860104
fig|6666666.84008.peg.1993	fig|6666666.84006.peg.2279	E	C	239	239	239	239	1
fig|6666666.84006.peg.239	fig|6666666.84007.peg.230	C	D	799	799	808	807	0.989474
fig|6666666.84005.peg.1479	fig|6666666.84004.peg.1669	B	A	362	362	387	370	0.956407
fig|6666666.84007.peg.1874	fig|6666666.84006.peg.611	D	C	518	518	542	542	0.95572
fig|6666666.84008.peg.1905	fig|6666666.84006.peg.866	E	C	454	454	460	463	0.983749
fig|6666666.84007.peg.804	fig|6666666.84006.peg.1023	D	C	400	400	455	456	0.878156
fig|6666666.84004.peg.111	fig|6666666.84008.peg.1818	A	E	303	303	303	303	1
fig|6666666.84007.peg.329	fig|6666666.84006.peg.142	D	C	514	514	515	516	0.99709
fig|6666666.84007.peg.416	fig|6666666.84006.peg.56	D	C	93.2	93.2	105	103	0.896154
fig|6666666.84008.peg.939	fig|6666666.84005.peg.1688	E	B	130	130	165	137	0.860927
fig|6666666.84007.peg.1106	fig|6666666.84005.peg.598	D	B	270	270	271	271	0.99631
fig|6666666.84004.peg.1637	fig|6666666.84008.peg.133	A	E	438	438	439	439	0.997722
fig|6666666.84004.peg.1931	fig|6666666.84008.peg.2046	A	E	1154	1154	1168	1166	0.98886
fig|6666666.84006.peg.2086	fig|6666666.84007.peg.2354	C	D	80.5	80.5	220	120	0.473529
fig|6666666.84006.peg.1701	fig|6666666.84007.peg.30	C	D	2393	2393	2397	2397	0.998331
fig|6666666.84004.peg.1067	fig|6666666.84006.peg.780	A	C	334	334	359	360	0.929068
fig|6666666.84006.peg.719	fig|6666666.84005.peg.1133	C	B	740	740	740	740	1
fig|6666666.84008.peg.156	fig|6666666.84007.peg.1986	E	D	461	461	463	463	0.99568
fig|6666666.84005.peg.1768	fig|6666666.84008.peg.348	B	E	1221	1221	1221	1221	1
fig|6666666.84004.peg.394	fig|6666666.84006.peg.2196	A	C	706	706	765	765	0.922876
fig|6666666.84006.peg.659	fig|6666666.84005.peg.1051	C	B	490	490	490	490	1
fig|6666666.84004.peg.1381	fig|6666666.84007.peg.188	A	D	353	353	353	353	1
fig|6666666.84008.peg.1107	fig|6666666.84007.peg.34	E	D	265	265	265	265	1
fig|6666666.84005.peg.1825	fig|6666666.84004.peg.1319	B	A	648	648	652	652	0.993865
fig|6666666.84006.peg.2441	fig|6666666.84005.peg.881	C	B	327	327	327	327	1
fig|6666666.84007.peg.2163	fig|6666666.84006.peg.510	D	C	303	303	304	305	0.995074
fig|6666666.84007.peg.489	fig|6666666.84006.peg.1782	D	C	170	170	170	170	1
fig|6666666.84007.peg.589	fig|6666666.84005.peg.1065	D	B	112	112	114	114	0.982456
fig|6666666.84008.peg.1687	fig|6666666.84007.peg.607	E	D	710	710	745	742	0.954943
fig|6666666.84008.peg.1362	fig|6666666.84007.peg.740	E	D	1048	1048	1048	1048	1
fig|6666666.84004.peg.576	fig|6666666.84007.peg.881	A	D	1070	1070	1073	1072	0.997669
fig|6666666.84005.peg.439	fig|6666666.84004.peg.524	B	A	840	840	846	846	0.992908
fig|6666666.84006.peg.455	fig|6666666.84007.peg.1653	C	D	502	502	503	504	0.997021
fig|6666666.84005.peg.1215	fig|6666666.84007.peg.2260	B	D	897	897	899	899	0.997775
fig|6666666.84004.peg.1355	fig|6666666.84005.peg.1790	A	B	606	572	991	1075	0.570184
fig|6666666.84008.peg.2172	fig|6666666.84004.peg.834	E	A	378	379	531	409	0.805319
fig|6666666.84007.peg.336	fig|6666666.84006.peg.135	D	C	350	350	393	391	0.892857
fig|6666666.84004.peg.1286	fig|6666666.84006.peg.189	A	C	560	560	568	566	0.987654
fig|6666666.84008.peg.2055	fig|6666666.84007.peg.2262	E	D	397	397	399	400	0.993742
fig|6666666.84004.peg.1793	fig|6666666.84005.peg.1358	A	B	1217	1217	1219	1219	0.998359
fig|6666666.84005.peg.360	fig|6666666.84008.peg.1039	B	E	769	769	778	777	0.989068
fig|6666666.84008.peg.1659	fig|6666666.84004.peg.1029	E	A	248	248	251	249	0.992
fig|6666666.84006.peg.1747	fig|6666666.84004.peg.2352	C	A	2484	2484	2484	2484	1
fig|6666666.84006.peg.1508	fig|6666666.84004.peg.812	C	A	242	242	259	248	0.954635
fig|6666666.84004.peg.1961	fig|6666666.84006.peg.2359	A	C	383	383	383	383	1
fig|6666666.84008.peg.1814	fig|6666666.84006.peg.928	E	C	202	202	202	202	1
fig|6666666.84004.peg.1884	fig|6666666.84005.peg.1268	A	B	936	936	949	947	0.987342
fig|6666666.84006.peg.1249	fig|6666666.84007.peg.1905	C	D	874	874	875	875	0.998857
fig|6666666.84008.peg.1317	fig|6666666.84007.peg.756	E	D	473	473	476	478	0.991614
fig|6666666.84008.peg.1025	fig|6666666.84006.peg.2164	E	C	253	253	260	437	0.725968
fig|6666666.84004.peg.524	fig|6666666.84006.peg.1296	A	C	839	839	846	846	0.991726
fig|6666666.84008.peg.204	fig|6666666.84006.peg.1989	E	C	495	495	494	512	0.984095
fig|6666666.84006.peg.918	fig|6666666.84005.peg.241	C	B	52	52	201	101	0.344371
fig|6666666.84005.peg.1616	fig|6666666.84008.peg.26	B	E	81.6	81.6	99	117	0.755556
fig|6666666.84004.peg.1866	fig|6666666.84005.peg.1287	A	B	626	626	639	638	0.980423
fig|6666666.84005.peg.1327	fig|6666666.84007.peg.2148	B	D	284	284	284	284	1
fig|6666666.84005.peg.2381	fig|6666666.84007.peg.29	B	D	391	391	391	391	1
fig|6666666.84005.peg.853	fig|6666666.84004.peg.82	B	A	2011	2028	2115	2116	0.954621
fig|6666666.84005.peg.1749	fig|6666666.84007.peg.176	B	D	882	882	919	919	0.959739
fig|6666666.84008.peg.116	fig|6666666.84004.peg.1618	E	A	86.3	86.3	86.3	86.3	1
fig|6666666.84007.peg.592	fig|6666666.84005.peg.1068	D	B	409	409	430	429	0.95227
fig|6666666.84008.peg.804	fig|6666666.84004.peg.358	E	A	219	219	223	223	0.982063
fig|6666666.84007.peg.849	fig|6666666.84008.peg.1039	D	E	735	735	778	777	0.945338
fig|6666666.84005.peg.751	fig|6666666.84007.peg.1261	B	D	937	937	944	943	0.993111
fig|6666666.84008.peg.763	fig|6666666.84007.peg.1138	E	D	191	191	194	194	0.984536
fig|6666666.84005.peg.1692	fig|6666666.84008.peg.943	B	E	333	333	335	336	0.992548
fig|6666666.84006.peg.40	fig|6666666.84008.peg.2290	C	E	138	138	138	138	1
fig|6666666.84007.peg.2142	fig|6666666.84005.peg.1333	D	B	313	313	317	316	0.988942
fig|6666666.84008.peg.964	fig|6666666.84007.peg.139	E	D	561	561	601	600	0.934221
fig|6666666.84006.peg.2236	fig|6666666.84004.peg.348	C	A	105	105	108	107	0.976744
fig|6666666.84007.peg.1255	fig|6666666.84005.peg.745	D	B	912	912	926	926	0.984881
fig|6666666.84007.peg.1883	fig|6666666.84004.peg.1556	D	A	156	156	156	156	1
fig|6666666.84007.peg.941	fig|6666666.84006.peg.1860	D	C	305	305	310	308	0.987055
fig|6666666.84006.peg.1568	fig|6666666.84005.peg.58	C	B	361	361	361	361	1
fig|6666666.84007.peg.1627	fig|6666666.84006.peg.1660	D	C	80.9	80.9	112	112	0.722321
fig|6666666.84005.peg.1898	fig|6666666.84004.peg.1991	B	A	86.7	86.7	101	101	0.858416
fig|6666666.84007.peg.713	fig|6666666.84004.peg.952	D	A	447	447	490	449	0.952077
fig|6666666.84007.peg.326	fig|6666666.84008.peg.619	D	E	338	338	348	347	0.972662
fig|6666666.84007.peg.1836	fig|6666666.84008.peg.7	D	E	1051	1051	1067	1067	0.985005
fig|6666666.84004.peg.2360	fig|6666666.84008.peg.662	A	E	343	343	360	345	0.97305
fig|6666666.84007.peg.906	fig|6666666.84004.peg.553	D	A	246	246	246	246	1
fig|6666666.84006.peg.397	fig|6666666.84008.peg.899	C	E	560	560	560	561	0.999108
fig|6666666.84007.peg.855	fig|6666666.84005.peg.365	D	B	1408	1408	1560	1430	0.941806
fig|6666666.84006.peg.1228	fig|6666666.84007.peg.1928	C	D	432	432	432	432	1
fig|6666666.84005.peg.1064	fig|6666666.84007.peg.587	B	D	829	829	882	882	0.939909
fig|6666666.84004.peg.1374	fig|6666666.84006.peg.272	A	C	210	210	210	210	1
fig|6666666.84004.peg.132	fig|6666666.84006.peg.951	A	C	2058	2058	2068	2068	0.995164
fig|6666666.84004.peg.1385	fig|6666666.84007.peg.184	A	D	472	472	472	472	1
fig|6666666.84007.peg.1724	fig|6666666.84004.peg.2209	D	A	312	312	327	330	0.949772
fig|6666666.84006.peg.1420	fig|6666666.84007.peg.1594	C	D	758	758	759	759	0.998682
fig|6666666.84006.peg.720	fig|6666666.84005.peg.1132	C	B	1174	1174	1174	1174	1
fig|6666666.84005.peg.809	fig|6666666.84007.peg.1323	B	D	644	644	644	644	1
fig|6666666.84006.peg.126	fig|6666666.84008.peg.595	C	E	164	164	637	556	0.274937
fig|6666666.84008.peg.2073	fig|6666666.84004.peg.1959	E	A	821	821	823	823	0.99757
fig|6666666.84006.peg.2315	fig|6666666.84004.peg.1914	C	A	1126	1126	1133	1131	0.9947
fig|6666666.84004.peg.317	fig|6666666.84007.peg.1134	A	D	766	766	770	769	0.995452
fig|6666666.84008.peg.1502	fig|6666666.84007.peg.991	E	D	130	130	193	162	0.732394
fig|6666666.84008.peg.1091	fig|6666666.84007.peg.773	E	D	301	276	323	685	0.572421
fig|6666666.84007.peg.1151	fig|6666666.84005.peg.639	D	B	201	201	204	205	0.982885
fig|6666666.84007.peg.1283	fig|6666666.84008.peg.1932	D	E	810	810	822	820	0.986602
fig|6666666.84004.peg.1040	fig|6666666.84006.peg.752	A	C	637	637	642	642	0.992212
fig|6666666.84004.peg.721	fig|6666666.84008.peg.1294	A	E	630	630	1216	1118	0.539846
fig|6666666.84006.peg.293	fig|6666666.84008.peg.1000	C	E	881	881	945	944	0.932769
fig|6666666.84006.peg.1606	fig|6666666.84005.peg.97	C	B	150	150	150	150	1
fig|6666666.84004.peg.454	fig|6666666.84006.peg.1808	A	C	1193	1193	1193	1193	1
fig|6666666.84005.peg.1542	fig|6666666.84004.peg.1602	B	A	606	606	606	606	1
fig|6666666.84005.peg.317	fig|6666666.84008.peg.1088	B	E	627	627	629	628	0.997613
fig|6666666.84004.peg.823	fig|6666666.84007.peg.1514	A	D	176	176	176	176	1
fig|6666666.84007.peg.179	fig|6666666.84005.peg.1752	D	B	266	266	267	267	0.996255
fig|6666666.84008.peg.2234	fig|6666666.84005.peg.2139	E	B	765	765	765	765	1
fig|6666666.84004.peg.780	fig|6666666.84006.peg.1540	A	C	253	240	261	263	0.94084
fig|6666666.84006.peg.559	fig|6666666.84007.peg.2104	C	D	234	234	234	234	1
fig|6666666.84007.peg.465	fig|6666666.84008.peg.2107	D	E	892	892	893	894	0.998321
fig|6666666.84006.peg.1787	fig|6666666.84005.peg.2299	C	B	678	678	682	683	0.993407
fig|6666666.84008.peg.2014	fig|6666666.84007.peg.2221	E	D	823	823	830	830	0.991566
fig|6666666.84007.peg.385	fig|6666666.84008.peg.558	D	E	857	857	866	864	0.990751
fig|6666666.84006.peg.1518	fig|6666666.84004.peg.802	C	A	747	747	756	757	0.987442
fig|6666666.84008.peg.2347	fig|6666666.84004.peg.1096	E	A	986	986	1025	1026	0.961482
fig|6666666.84008.peg.609	fig|6666666.84006.peg.135	E	C	384	384	390	391	0.983355
fig|6666666.84006.peg.952	fig|6666666.84005.peg.803	C	B	651	651	651	651	1
fig|6666666.84006.peg.473	fig|6666666.84005.peg.1349	C	B	445	445	449	449	0.991091
fig|6666666.84008.peg.1849	fig|6666666.84007.peg.1201	E	D	485	485	491	491	0.98778
fig|6666666.84005.peg.1265	fig|6666666.84004.peg.1887	B	A	402	402	402	402	1
fig|6666666.84007.peg.130	fig|6666666.84005.peg.1703	D	B	378	378	385	384	0.983095
fig|6666666.84004.peg.1928	fig|6666666.84008.peg.2043	A	E	862	862	865	865	0.996532
fig|6666666.84007.peg.1883	fig|6666666.84005.peg.1585	D	B	151	151	156	156	0.967949
fig|6666666.84004.peg.1505	fig|6666666.84007.peg.1831	A	D	542	542	542	542	1
fig|6666666.84004.peg.1039	fig|6666666.84008.peg.1669	A	E	892	892	948	948	0.940928
fig|6666666.84005.peg.1239	fig|6666666.84006.peg.2314	B	C	777	777	777	777	1
fig|6666666.84007.peg.1548	fig|6666666.84006.peg.1528	D	C	141	141	141	141	1
fig|6666666.84005.peg.743	fig|6666666.84006.peg.869	B	C	779	779	779	779	1
fig|6666666.84007.peg.2259	fig|6666666.84005.peg.1216	D	B	352	352	352	352	1
fig|6666666.84005.peg.1987	fig|6666666.84006.peg.136	B	C	231	231	231	231	1
fig|6666666.84006.peg.2341	fig|6666666.84004.peg.1941	C	A	575	575	590	590	0.974576
fig|6666666.84007.peg.1119	fig|6666666.84008.peg.780	D	E	458	458	459	459	0.997821
fig|6666666.84004.peg.796	fig|6666666.84005.peg.127	A	B	464	464	468	469	0.990395
fig|6666666.84006.peg.1519	fig|6666666.84008.peg.2139	C	E	787	787	798	796	0.987453
fig|6666666.84005.peg.961	fig|6666666.84004.peg.976	B	A	777	777	800	801	0.970643
fig|6666666.84007.peg.590	fig|6666666.84004.peg.1074	D	A	250	250	250	250	1
fig|6666666.84004.peg.2311	fig|6666666.84008.peg.2268	A	E	687	687	687	687	1
fig|6666666.84005.peg.1640	fig|6666666.84006.peg.404	B	C	541	541	542	541	0.999077
fig|6666666.84004.peg.1819	fig|6666666.84006.peg.488	A	C	495	495	499	498	0.992979
fig|6666666.84008.peg.1403	fig|6666666.84005.peg.971	E	B	226	226	226	226	1
fig|6666666.84006.peg.933	fig|6666666.84005.peg.822	C	B	410	410	410	410	1
fig|6666666.84007.peg.1907	fig|6666666.84004.peg.1580	D	A	704	704	706	706	0.997167
fig|6666666.84007.peg.1573	fig|6666666.84008.peg.1348	D	E	432	432	478	433	0.948408
fig|6666666.84007.peg.1889	fig|6666666.84006.peg.1265	D	C	1705	1687	1985	1996	0.852047
fig|6666666.84006.peg.2168	fig|6666666.84007.peg.867	C	D	1037	1037	1056	1056	0.982008
fig|6666666.84007.peg.41	fig|6666666.84004.peg.2470	D	A	549	549	549	549	1
fig|6666666.84007.peg.32	fig|6666666.84008.peg.1109	D	E	810	810	816	816	0.992647
fig|6666666.84005.peg.96	fig|6666666.84006.peg.1605	B	C	575	575	575	575	1
fig|6666666.84005.peg.107	fig|6666666.84008.peg.2154	B	E	75.9	75.9	106	91.7	0.76783
fig|6666666.84004.peg.1140	fig|6666666.84007.peg.420	A	D	124	124	124	124	1
fig|6666666.84004.peg.207	fig|6666666.84007.peg.1243	A	D	571	571	571	571	1
fig|6666666.84008.peg.1721	fig|6666666.84004.peg.16	E	A	664	664	668	668	0.994012
fig|6666666.84005.peg.1292	fig|6666666.84004.peg.1861	B	A	451	451	456	458	0.986871
fig|6666666.84004.peg.2299	fig|6666666.84006.peg.1654	A	C	961	961	978	976	0.983623
fig|6666666.84005.peg.306	fig|6666666.84006.peg.2501	B	C	604	604	609	610	0.990976
fig|6666666.84007.peg.1747	fig|6666666.84004.peg.2185	D	A	545	545	545	545	1
fig|6666666.84008.peg.795	fig|6666666.84006.peg.2236	E	C	108	108	108	108	1
fig|6666666.84006.peg.2338	fig|6666666.84004.peg.1938	C	A	899	899	899	899	1
fig|6666666.84004.peg.2056	fig|6666666.84008.peg.1616	A	E	822	822	823	823	0.998785
fig|6666666.84006.peg.1832	fig|6666666.84004.peg.479	C	A	424	419	585	526	0.758776
fig|6666666.84005.peg.2387	fig|6666666.84008.peg.1118	B	E	553	553	553	553	1
fig|6666666.84008.peg.87	fig|6666666.84007.peg.1913	E	D	353	353	435	435	0.811494
fig|6666666.84006.peg.319	fig|6666666.84004.peg.1421	C	A	796	796	826	830	0.961353
fig|6666666.84005.peg.1544	fig|6666666.84004.peg.1600	B	A	1239	1239	1248	1250	0.991994
fig|6666666.84007.peg.1500	fig|6666666.84004.peg.837	D	A	560	560	564	563	0.993789
fig|6666666.84007.peg.920	fig|6666666.84004.peg.539	D	A	460	460	460	460	1
fig|6666666.84005.peg.438	fig|6666666.84008.peg.1554	B	E	345	345	347	347	0.994236
fig|6666666.84008.peg.1121	fig|6666666.84005.peg.2390	E	B	609	609	609	609	1
fig|6666666.84004.peg.1559	fig|6666666.84006.peg.1273	A	C	153	153	153	153	1
fig|6666666.84004.peg.2452	fig|6666666.84008.peg.1118	A	E	551	551	589	553	0.964974
fig|6666666.84008.peg.2140	fig|6666666.84007.peg.1537	E	D	753	753	757	758	0.994059
fig|6666666.84008.peg.2083	fig|6666666.84004.peg.1969	E	A	1026	1026	1031	1031	0.99515
fig|6666666.84008.peg.1544	fig|6666666.84006.peg.1857	E	C	941	941	941	942	0.999469
fig|6666666.84004.peg.1180	fig|6666666.84005.peg.2033	A	B	159	159	184	184	0.86413
fig|6666666.84008.peg.2102	fig|6666666.84007.peg.460	E	D	487	488	525	558	0.900277
fig|6666666.84006.peg.1026	fig|6666666.84007.peg.1188	C	D	413	413	419	418	0.986858
fig|6666666.84007.peg.1929	fig|6666666.84008.peg.101	D	E	606	606	606	606	1
fig|6666666.84005.peg.1702	fig|6666666.84004.peg.1441	B	A	656	656	663	664	0.988696
fig|6666666.84004.peg.1403	fig|6666666.84008.peg.992	A	E	404	402	441	441	0.913832
fig|6666666.84006.peg.203	fig|6666666.84004.peg.1300	C	A	379	379	383	382	0.99085
fig|6666666.84008.peg.1021	fig|6666666.84006.peg.2167	E	C	252	252	261	263	0.961832
fig|6666666.84005.peg.1514	fig|6666666.84004.peg.1633	B	A	199	199	252	561	0.489545
fig|6666666.84008.peg.118	fig|6666666.84006.peg.1211	E	C	182	182	182	182	1
fig|6666666.84008.peg.1207	fig|6666666.84007.peg.1732	E	D	825	850	887	1256	0.781615
fig|6666666.84007.peg.251	fig|6666666.84006.peg.218	D	C	388	388	405	406	0.956843
fig|6666666.84004.peg.2361	fig|6666666.84006.peg.1756	A	C	85.1	85.1	85.1	85.1	1
fig|6666666.84004.peg.1329	fig|6666666.84005.peg.1815	A	B	261	298	357	359	0.780726
fig|6666666.84004.peg.1704	fig|6666666.84006.peg.1995	A	C	159	159	162	160	0.987578
fig|6666666.84008.peg.1219	fig|6666666.84006.peg.1917	E	C	669	669	669	669	1
fig|6666666.84007.peg.1495	fig|6666666.84005.peg.81	D	B	985	985	991	992	0.993444
fig|6666666.84006.peg.1446	fig|6666666.84008.peg.1976	C	E	358	358	365	457	0.871046
fig|6666666.84007.peg.277	fig|6666666.84004.peg.1290	D	A	174	174	174	174	1
fig|6666666.84008.peg.393	fig|6666666.84007.peg.237	E	D	409	409	421	421	0.971496
fig|6666666.84005.peg.1309	fig|6666666.84008.peg.1959	B	E	1542	1542	1554	1554	0.992278
fig|6666666.84005.peg.929	fig|6666666.84004.peg.7	B	A	872	872	880	880	0.990909
fig|6666666.84004.peg.459	fig|6666666.84006.peg.1812	A	C	848	848	851	850	0.997061
fig|6666666.84008.peg.145	fig|6666666.84006.peg.624	E	C	152	152	152	152	1
fig|6666666.84007.peg.2214	fig|6666666.84006.peg.2293	D	C	860	860	862	862	0.99768
fig|6666666.84005.peg.1198	fig|6666666.84006.peg.2355	B	C	208	208	208	208	1
fig|6666666.84004.peg.792	fig|6666666.84005.peg.131	A	B	139	139	141	141	0.985816
fig|6666666.84004.peg.163	fig|6666666.84008.peg.1935	A	E	456	456	461	458	0.992383
fig|6666666.84006.peg.554	fig|6666666.84008.peg.268	C	E	336	336	336	336	1
fig|6666666.84006.peg.2217	fig|6666666.84007.peg.1083	C	D	291	291	291	291	1
fig|6666666.84005.peg.1273	fig|6666666.84008.peg.1994	B	E	129	129	129	129	1
fig|6666666.84008.peg.2328	fig|6666666.84005.peg.1030	E	B	952	952	954	954	0.997904
fig|6666666.84008.peg.1433	fig|6666666.84006.peg.1103	E	C	1060	1060	1064	1065	0.995773
fig|6666666.84007.peg.1419	fig|6666666.84004.peg.32	D	A	528	528	528	528	1
fig|6666666.84004.peg.1291	fig|6666666.84006.peg.194	A	C	453	453	464	463	0.977346
fig|6666666.84008.peg.572	fig|6666666.84005.peg.2022	E	B	810	810	811	811	0.998767
fig|6666666.84004.peg.2459	fig|6666666.84008.peg.1111	A	E	2388	2388	2396	2396	0.996661
fig|6666666.84007.peg.1006	fig|6666666.84004.peg.448	D	A	1095	1095	1095	1095	1
fig|6666666.84008.peg.255	fig|6666666.84006.peg.541	E	C	102	102	102	102	1
fig|6666666.84007.peg.722	fig|6666666.84008.peg.1380	D	E	842	842	847	848	0.99351
fig|6666666.84005.peg.1775	fig|6666666.84004.peg.1370	B	A	178	178	181	181	0.983425
fig|6666666.84007.peg.1697	fig|6666666.84006.peg.1872	D	C	307	307	330	330	0.930303
fig|6666666.84007.peg.511	fig|6666666.84008.peg.666	D	E	1134	1134	1146	1145	0.989961
fig|6666666.84004.peg.1204	fig|6666666.84007.peg.357	A	D	563	563	566	565	0.995579
fig|6666666.84005.peg.741	fig|6666666.84006.peg.871	B	C	1141	1141	1141	1141	1
fig|6666666.84007.peg.143	fig|6666666.84004.peg.1427	D	A	754	754	758	758	0.994723
fig|6666666.84006.peg.1388	fig|6666666.84005.peg.720	C	B	961	961	961	961	1
fig|6666666.84005.peg.897	fig|6666666.84006.peg.2457	B	C	265	265	265	265	1
fig|6666666.84006.peg.280	fig|6666666.84007.peg.187	C	D	75.5	75.5	87.8	89	0.854072
fig|6666666.84006.peg.1307	fig|6666666.84004.peg.548	C	A	1264	1269	1419	1422	0.891587
fig|6666666.84005.peg.354	fig|6666666.84008.peg.1045	B	E	669	669	672	672	0.995536
fig|6666666.84005.peg.483	fig|6666666.84006.peg.1825	B	C	507	507	507	509	0.998031
fig|6666666.84007.peg.1900	fig|6666666.84008.peg.74	D	E	795	795	806	805	0.986965
fig|6666666.84006.peg.1754	fig|6666666.84008.peg.661	C	E	806	806	808	808	0.997525
fig|6666666.84008.peg.141	fig|6666666.84005.peg.1502	E	B	406	406	406	406	1
fig|6666666.84005.peg.613	fig|6666666.84008.peg.777	B	E	187	187	189	190	0.986807
fig|6666666.84007.peg.1978	fig|6666666.84006.peg.626	D	C	293	293	295	295	0.99322
fig|6666666.84005.peg.1494	fig|6666666.84006.peg.628	B	C	555	555	555	555	1
fig|6666666.84007.peg.1612	fig|6666666.84006.peg.1675	D	C	311	311	317	316	0.982622
fig|6666666.84004.peg.980	fig|6666666.84008.peg.1418	A	E	854	854	874	866	0.981609
fig|6666666.84007.peg.1841	fig|6666666.84004.peg.1515	D	A	363	363	363	363	1
fig|6666666.84005.peg.377	fig|6666666.84004.peg.593	B	A	1043	1043	1058	1056	0.986755
fig|6666666.84004.peg.2295	fig|6666666.84007.peg.1637	A	D	1926	1926	1928	1927	0.999222
fig|6666666.84007.peg.140	fig|6666666.84006.peg.328	D	C	703	702	768	771	0.91293
fig|6666666.84005.peg.2345	fig|6666666.84007.peg.529	B	D	464	464	464	464	1
fig|6666666.84008.peg.1066	fig|6666666.84006.peg.2131	E	C	1159	1159	1169	1168	0.99187
fig|6666666.84007.peg.12	fig|6666666.84005.peg.2398	D	B	541	541	541	541	1
fig|6666666.84004.peg.215	fig|6666666.84008.peg.1884	A	E	844	844	862	863	0.978551
fig|6666666.84004.peg.1860	fig|6666666.84005.peg.1293	A	B	130	131	168	167	0.779104
fig|6666666.84007.peg.17	fig|6666666.84008.peg.1124	D	E	1342	1342	1346	1344	0.99777
fig|6666666.84005.peg.591	fig|6666666.84006.peg.2232	B	C	194	194	243	212	0.852747
fig|6666666.84006.peg.531	fig|6666666.84008.peg.246	C	E	221	221	221	221	1
fig|6666666.84007.peg.621	fig|6666666.84006.peg.755	D	C	201	201	203	203	0.990148
fig|6666666.84005.peg.1049	fig|6666666.84006.peg.661	B	C	1025	1025	1025	1025	1
fig|6666666.84004.peg.8	fig|6666666.84008.peg.1713	A	E	445	445	445	445	1
fig|6666666.84008.peg.2260	fig|6666666.84004.peg.2303	E	A	635	635	636	637	0.997643
fig|6666666.84005.peg.2205	fig|6666666.84008.peg.1196	B	E	590	590	590	590	1
fig|6666666.84004.peg.1202	fig|6666666.84008.peg.584	A	E	234	253	261	263	0.929389
fig|6666666.84006.peg.353	fig|6666666.84004.peg.1452	C	A	332	332	335	337	0.988095
fig|6666666.84005.peg.1731	fig|6666666.84006.peg.310	B	C	755	755	755	755	1
fig|6666666.84007.peg.293	fig|6666666.84008.peg.449	D	E	249	249	290	289	0.860104
fig|6666666.84006.peg.2037	fig|6666666.84004.peg.1660	C	A	457	457	463	462	0.988108
fig|6666666.84005.peg.475	fig|6666666.84008.peg.1520	B	E	348	327	1335	675	0.335821
fig|6666666.84005.peg.2031	fig|6666666.84006.peg.93	B	C	961	961	970	971	0.990211
fig|6666666.84005.peg.1929	fig|6666666.84004.peg.2019	B	A	83.2	83.2	116	115	0.720346
fig|6666666.84005.peg.1171	fig|6666666.84006.peg.2382	B	C	326	326	326	326	1
fig|6666666.84007.peg.1223	fig|6666666.84006.peg.1378	D	C	751	751	756	759	0.991419
fig|6666666.84008.peg.2128	fig|6666666.84007.peg.1551	E	D	460	460	462	462	0.995671
fig|6666666.84006.peg.2482	fig|6666666.84005.peg.921	C	B	680	680	680	680	1
fig|6666666.84005.peg.369	fig|6666666.84006.peg.2160	B	C	586	586	589	589	0.994907
fig|6666666.84004.peg.12	fig|6666666.84007.peg.1439	A	D	212	212	212	212	1
fig|6666666.84006.peg.400	fig|6666666.84008.peg.896	C	E	775	775	780	781	0.992953
fig|6666666.84004.peg.1519	fig|6666666.84006.peg.418	A	C	632	632	654	643	0.974557
fig|6666666.84006.peg.1134	fig|6666666.84007.peg.700	C	D	963	963	963	963	1
fig|6666666.84007.peg.219	fig|6666666.84005.peg.1796	D	B	360	360	366	365	0.984952
fig|6666666.84006.peg.2398	fig|6666666.84004.peg.97	C	A	693	693	701	700	0.989293
fig|6666666.84007.peg.299	fig|6666666.84006.peg.171	D	C	531	531	551	552	0.962829
fig|6666666.84006.peg.162	fig|6666666.84007.peg.309	C	D	66.6	66.6	239	101	0.391765
fig|6666666.84008.peg.950	fig|6666666.84004.peg.1446	E	A	498	498	508	508	0.980315
[truncated: 19,887 more rows]

## Sheet: Sheet2
>ORHOLOGY_0	fig|6666666.84008.peg.1010---fig|6666666.84004.peg.583	2
fig|6666666.84004.peg.583	fig|6666666.84008.peg.1010
>ORHOLOGY_1	fig|6666666.84007.peg.442---fig|6666666.84004.peg.2148	2
fig|6666666.84007.peg.442	fig|6666666.84004.peg.2148
>ORHOLOGY_2	fig|6666666.84005.peg.2232---fig|6666666.84006.peg.1922	5
fig|6666666.84007.peg.1749	fig|6666666.84004.peg.2183	fig|6666666.84006.peg.1922	fig|6666666.84005.peg.2232	fig|6666666.84008.peg.1224
>ORHOLOGY_3	fig|6666666.84006.peg.586---fig|6666666.84008.peg.2332	4
fig|6666666.84007.peg.556	fig|6666666.84008.peg.2332	fig|6666666.84006.peg.586	fig|6666666.84005.peg.1034
>ORHOLOGY_4	fig|6666666.84004.peg.95---fig|6666666.84005.peg.840	5
fig|6666666.84004.peg.95	fig|6666666.84008.peg.1801	fig|6666666.84005.peg.840	fig|6666666.84007.peg.1356	fig|6666666.84006.peg.2400
>ORHOLOGY_5	fig|6666666.84006.peg.1788---fig|6666666.84005.peg.2298	5
fig|6666666.84004.peg.2392	fig|6666666.84007.peg.484	fig|6666666.84006.peg.1788	fig|6666666.84008.peg.693	fig|6666666.84005.peg.2298
>ORHOLOGY_6	fig|6666666.84004.peg.1238---fig|6666666.84007.peg.323	5
fig|6666666.84007.peg.323	fig|6666666.84004.peg.1238	fig|6666666.84006.peg.148	fig|6666666.84008.peg.623	fig|6666666.84005.peg.1974
>ORHOLOGY_7	fig|6666666.84007.peg.798---fig|6666666.84005.peg.314	3
fig|6666666.84004.peg.665	fig|6666666.84005.peg.314	fig|6666666.84007.peg.798
>ORHOLOGY_8	fig|6666666.84006.peg.1751---fig|6666666.84008.peg.658	5
fig|6666666.84004.peg.2356	fig|6666666.84006.peg.1751	fig|6666666.84005.peg.2336	fig|6666666.84008.peg.658	fig|6666666.84007.peg.520
>ORHOLOGY_9	fig|6666666.84006.peg.859---fig|6666666.84004.peg.2050	5
fig|6666666.84004.peg.2050	fig|6666666.84008.peg.1610	fig|6666666.84006.peg.859	fig|6666666.84007.peg.2378	fig|6666666.84005.peg.1160
>ORHOLOGY_10	fig|6666666.84004.peg.2355---fig|6666666.84007.peg.521	5
fig|6666666.84006.peg.1750	fig|6666666.84008.peg.657	fig|6666666.84007.peg.521	fig|6666666.84004.peg.2355	fig|6666666.84005.peg.2337
>ORHOLOGY_11	fig|6666666.84005.peg.847---fig|6666666.84007.peg.1363	5
fig|6666666.84006.peg.2407	fig|6666666.84004.peg.88	fig|6666666.84007.peg.1363	fig|6666666.84008.peg.1794	fig|6666666.84005.peg.847
>ORHOLOGY_12	fig|6666666.84004.peg.1776---fig|6666666.84006.peg.554	5
fig|6666666.84006.peg.554	fig|6666666.84007.peg.2099	fig|6666666.84008.peg.268	fig|6666666.84005.peg.1374	fig|6666666.84004.peg.1776
>ORHOLOGY_13	fig|6666666.84007.peg.1142---fig|6666666.84004.peg.309	5
fig|6666666.84005.peg.631	fig|6666666.84008.peg.759	fig|6666666.84004.peg.309	fig|6666666.84006.peg.1053	fig|6666666.84007.peg.1142
>ORHOLOGY_14	fig|6666666.84004.peg.1856---fig|6666666.84007.peg.2177	5
fig|6666666.84005.peg.1298	fig|6666666.84006.peg.524	fig|6666666.84008.peg.1970	fig|6666666.84004.peg.1856	fig|6666666.84007.peg.2177
>ORHOLOGY_15	fig|6666666.84008.peg.2277---fig|6666666.84005.peg.2096	5
fig|6666666.84005.peg.2096	fig|6666666.84004.peg.2320	fig|6666666.84006.peg.1675	fig|6666666.84008.peg.2277	fig|6666666.84007.peg.1612
>ORHOLOGY_16	fig|6666666.84008.peg.1806---fig|6666666.84005.peg.835	5
fig|6666666.84007.peg.1351	fig|6666666.84004.peg.100	fig|6666666.84005.peg.835	fig|6666666.84008.peg.1806	fig|6666666.84006.peg.2395
>ORHOLOGY_17	fig|6666666.84008.peg.1759---fig|6666666.84004.peg.53	5
fig|6666666.84004.peg.53	fig|6666666.84005.peg.882	fig|6666666.84007.peg.1398	fig|6666666.84006.peg.2442	fig|6666666.84008.peg.1759
>ORHOLOGY_18	fig|6666666.84006.peg.2329---fig|6666666.84005.peg.1224	5
fig|6666666.84008.peg.2044	fig|6666666.84004.peg.1929	fig|6666666.84007.peg.2251	fig|6666666.84006.peg.2329	fig|6666666.84005.peg.1224
>ORHOLOGY_19	fig|6666666.84008.peg.274---fig|6666666.84007.peg.2105	5
fig|6666666.84004.peg.1782	fig|6666666.84008.peg.274	fig|6666666.84005.peg.1368	fig|6666666.84007.peg.2105	fig|6666666.84006.peg.560
>ORHOLOGY_20	fig|6666666.84008.peg.2327---fig|6666666.84006.peg.581	5
fig|6666666.84006.peg.581	fig|6666666.84008.peg.2327	fig|6666666.84007.peg.551	fig|6666666.84004.peg.1115	fig|6666666.84005.peg.1029
>ORHOLOGY_21	fig|6666666.84006.peg.1225---fig|6666666.84008.peg.103	5
fig|6666666.84008.peg.103	fig|6666666.84006.peg.1225	fig|6666666.84004.peg.1604	fig|6666666.84005.peg.1540	fig|6666666.84007.peg.1931
>ORHOLOGY_22	fig|6666666.84008.peg.1554---fig|6666666.84006.peg.1297	5
fig|6666666.84006.peg.1297	fig|6666666.84007.peg.933	fig|6666666.84005.peg.438	fig|6666666.84004.peg.525	fig|6666666.84008.peg.1554
>ORHOLOGY_23	fig|6666666.84005.peg.1355---fig|6666666.84006.peg.573	5
fig|6666666.84004.peg.1796	fig|6666666.84006.peg.573	fig|6666666.84005.peg.1355	fig|6666666.84008.peg.287	fig|6666666.84007.peg.2118
>ORHOLOGY_24	fig|6666666.84008.peg.1833---fig|6666666.84007.peg.1323	5
fig|6666666.84005.peg.809	fig|6666666.84004.peg.127	fig|6666666.84006.peg.946	fig|6666666.84007.peg.1323	fig|6666666.84008.peg.1833
>ORHOLOGY_25	fig|6666666.84007.peg.509---fig|6666666.84004.peg.2367	5
fig|6666666.84005.peg.2325	fig|6666666.84008.peg.668	fig|6666666.84006.peg.1762	fig|6666666.84004.peg.2367	fig|6666666.84007.peg.509
>ORHOLOGY_26	fig|6666666.84006.peg.2001---fig|6666666.84005.peg.1451	5
fig|6666666.84008.peg.192	fig|6666666.84005.peg.1451	fig|6666666.84004.peg.1697	fig|6666666.84007.peg.2022	fig|6666666.84006.peg.2001
>ORHOLOGY_27	fig|6666666.84008.peg.1664---fig|6666666.84005.peg.1106	5
fig|6666666.84007.peg.630	fig|6666666.84005.peg.1106	fig|6666666.84006.peg.746	fig|6666666.84004.peg.1034	fig|6666666.84008.peg.1664
>ORHOLOGY_28	fig|6666666.84007.peg.97---fig|6666666.84004.peg.2118	2
fig|6666666.84007.peg.97	fig|6666666.84004.peg.2118
>ORHOLOGY_29	fig|6666666.84006.peg.1743---fig|6666666.84005.peg.2344	5
fig|6666666.84008.peg.650	fig|6666666.84004.peg.2348	fig|6666666.84006.peg.1743	fig|6666666.84007.peg.528	fig|6666666.84005.peg.2344
>ORHOLOGY_30	fig|6666666.84005.peg.2331---fig|6666666.84007.peg.515	4
fig|6666666.84004.peg.2361	fig|6666666.84005.peg.2331	fig|6666666.84007.peg.515	fig|6666666.84006.peg.1756
>ORHOLOGY_31	fig|6666666.84007.peg.1905---fig|6666666.84004.peg.1578	5
fig|6666666.84008.peg.80	fig|6666666.84006.peg.1249	fig|6666666.84004.peg.1578	fig|6666666.84007.peg.1905	fig|6666666.84005.peg.1564
>ORHOLOGY_32	fig|6666666.84004.peg.2440---fig|6666666.84007.peg.11	5
fig|6666666.84006.peg.1682	fig|6666666.84004.peg.2440	fig|6666666.84005.peg.2399	fig|6666666.84007.peg.11	fig|6666666.84008.peg.1130
>ORHOLOGY_33	fig|6666666.84006.peg.2260---fig|6666666.84004.peg.321	5
fig|6666666.84004.peg.321	fig|6666666.84006.peg.2260	fig|6666666.84008.peg.770	fig|6666666.84005.peg.619	fig|6666666.84007.peg.1130
>ORHOLOGY_34	fig|6666666.84007.peg.1086---fig|6666666.84004.peg.365	5
fig|6666666.84006.peg.2220	fig|6666666.84007.peg.1086	fig|6666666.84005.peg.579	fig|6666666.84004.peg.365	fig|6666666.84008.peg.811
>ORHOLOGY_35	fig|6666666.84008.peg.2263---fig|6666666.84005.peg.2110	5
fig|6666666.84008.peg.2263	fig|6666666.84006.peg.1661	fig|6666666.84007.peg.1626	fig|6666666.84004.peg.2306	fig|6666666.84005.peg.2110
>ORHOLOGY_36	fig|6666666.84008.peg.983---fig|6666666.84006.peg.310	5
fig|6666666.84004.peg.1412	fig|6666666.84005.peg.1731	fig|6666666.84006.peg.310	fig|6666666.84008.peg.983	fig|6666666.84007.peg.158
>ORHOLOGY_37	fig|6666666.84005.peg.370---fig|6666666.84006.peg.2161	5
fig|6666666.84005.peg.370	fig|6666666.84004.peg.600	fig|6666666.84008.peg.1028	fig|6666666.84006.peg.2161	fig|6666666.84007.peg.860
>ORHOLOGY_38	fig|6666666.84008.peg.1656---fig|6666666.84005.peg.1114	5
fig|6666666.84007.peg.639	fig|6666666.84005.peg.1114	fig|6666666.84004.peg.1026	fig|6666666.84006.peg.738	fig|6666666.84008.peg.1656
>ORHOLOGY_39	fig|6666666.84006.peg.760---fig|6666666.84005.peg.1093	5
fig|6666666.84005.peg.1093	fig|6666666.84004.peg.1047	fig|6666666.84007.peg.617	fig|6666666.84008.peg.1677	fig|6666666.84006.peg.760
>ORHOLOGY_40	fig|6666666.84008.peg.1790---fig|6666666.84007.peg.1367	5
fig|6666666.84007.peg.1367	fig|6666666.84006.peg.2411	fig|6666666.84008.peg.1790	fig|6666666.84004.peg.84	fig|6666666.84005.peg.851
>ORHOLOGY_41	fig|6666666.84006.peg.2294---fig|6666666.84005.peg.1259	5
fig|6666666.84005.peg.1259	fig|6666666.84008.peg.2008	fig|6666666.84006.peg.2294	fig|6666666.84004.peg.1893	fig|6666666.84007.peg.2215
>ORHOLOGY_42	fig|6666666.84008.peg.656---fig|6666666.84005.peg.2338	5
fig|6666666.84007.peg.522	fig|6666666.84005.peg.2338	fig|6666666.84006.peg.1749	fig|6666666.84008.peg.656	fig|6666666.84004.peg.2354
>ORHOLOGY_43	fig|6666666.84007.peg.1248---fig|6666666.84004.peg.201	5
fig|6666666.84007.peg.1248	fig|6666666.84005.peg.737	fig|6666666.84004.peg.201	fig|6666666.84008.peg.1897	fig|6666666.84006.peg.1403
>ORHOLOGY_44	fig|6666666.84006.peg.531---fig|6666666.84005.peg.1397	5
fig|6666666.84007.peg.2075	fig|6666666.84004.peg.1752	fig|6666666.84008.peg.246	fig|6666666.84006.peg.531	fig|6666666.84005.peg.1397
>ORHOLOGY_45	fig|6666666.84007.peg.1497---fig|6666666.84006.peg.1592	5
fig|6666666.84005.peg.83	fig|6666666.84007.peg.1497	fig|6666666.84008.peg.2178	fig|6666666.84004.peg.840	fig|6666666.84006.peg.1592
>ORHOLOGY_46	fig|6666666.84008.peg.1852---fig|6666666.84006.peg.1042	5
fig|6666666.84007.peg.1205	fig|6666666.84006.peg.1042	fig|6666666.84005.peg.692	fig|6666666.84008.peg.1852	fig|6666666.84004.peg.246
>ORHOLOGY_47	fig|6666666.84007.peg.1536---fig|6666666.84004.peg.803	5
fig|6666666.84006.peg.1517	fig|6666666.84008.peg.2141	fig|6666666.84005.peg.120	fig|6666666.84007.peg.1536	fig|6666666.84004.peg.803
>ORHOLOGY_48	fig|6666666.84005.peg.2397---fig|6666666.84006.peg.1684	5
fig|6666666.84006.peg.1684	fig|6666666.84004.peg.2442	fig|6666666.84005.peg.2397	fig|6666666.84007.peg.13	fig|6666666.84008.peg.1128
>ORHOLOGY_49	fig|6666666.84005.peg.1591---fig|6666666.84004.peg.1551	5
fig|6666666.84007.peg.1878	fig|6666666.84004.peg.1551	fig|6666666.84005.peg.1591	fig|6666666.84008.peg.47	fig|6666666.84006.peg.1281
>ORHOLOGY_50	fig|6666666.84005.peg.1237---fig|6666666.84004.peg.1915	5
fig|6666666.84005.peg.1237	fig|6666666.84004.peg.1915	fig|6666666.84006.peg.2316	fig|6666666.84007.peg.2237	fig|6666666.84008.peg.2031
>ORHOLOGY_51	fig|6666666.84005.peg.2398---fig|6666666.84008.peg.1129	5
fig|6666666.84008.peg.1129	fig|6666666.84006.peg.1683	fig|6666666.84005.peg.2398	fig|6666666.84007.peg.12	fig|6666666.84004.peg.2441
>ORHOLOGY_52	fig|6666666.84008.peg.165---fig|6666666.84007.peg.1995	5
fig|6666666.84005.peg.1478	fig|6666666.84007.peg.1995	fig|6666666.84004.peg.1670	fig|6666666.84006.peg.2028	fig|6666666.84008.peg.165
>ORHOLOGY_53	fig|6666666.84006.peg.1051---fig|6666666.84005.peg.701	5
fig|6666666.84007.peg.1214	fig|6666666.84008.peg.1862	fig|6666666.84004.peg.237	fig|6666666.84005.peg.701	fig|6666666.84006.peg.1051
>ORHOLOGY_54	fig|6666666.84005.peg.760---fig|6666666.84004.peg.178	5
fig|6666666.84008.peg.1919	fig|6666666.84004.peg.178	fig|6666666.84005.peg.760	fig|6666666.84006.peg.997	fig|6666666.84007.peg.1270
>ORHOLOGY_55	fig|6666666.84004.peg.1243---fig|6666666.84007.peg.318	5
fig|6666666.84005.peg.1969	fig|6666666.84008.peg.628	fig|6666666.84006.peg.153	fig|6666666.84004.peg.1243	fig|6666666.84007.peg.318
>ORHOLOGY_56	fig|6666666.84008.peg.821---fig|6666666.84006.peg.2210	5
fig|6666666.84008.peg.821	fig|6666666.84006.peg.2210	fig|6666666.84005.peg.569	fig|6666666.84007.peg.1076	fig|6666666.84004.peg.375
>ORHOLOGY_57	fig|6666666.84004.peg.376---fig|6666666.84007.peg.1075	5
fig|6666666.84004.peg.376	fig|6666666.84005.peg.568	fig|6666666.84007.peg.1075	fig|6666666.84006.peg.2209	fig|6666666.84008.peg.822
>ORHOLOGY_58	fig|6666666.84007.peg.408---fig|6666666.84004.peg.1153	5
fig|6666666.84006.peg.64	fig|6666666.84007.peg.408	fig|6666666.84004.peg.1153	fig|6666666.84008.peg.2314	fig|6666666.84005.peg.2060
>ORHOLOGY_59	fig|6666666.84004.peg.897---fig|6666666.84007.peg.1460	5
fig|6666666.84004.peg.897	fig|6666666.84007.peg.1460	fig|6666666.84008.peg.2212	fig|6666666.84005.peg.51	fig|6666666.84006.peg.1558
>ORHOLOGY_60	fig|6666666.84005.peg.2053---fig|6666666.84007.peg.401	5
fig|6666666.84005.peg.2053	fig|6666666.84006.peg.71	fig|6666666.84008.peg.2321	fig|6666666.84007.peg.401	fig|6666666.84004.peg.1160
>ORHOLOGY_61	fig|6666666.84007.peg.548---fig|6666666.84006.peg.1723	5
fig|6666666.84006.peg.1723	fig|6666666.84007.peg.548	fig|6666666.84008.peg.630	fig|6666666.84005.peg.2364	fig|6666666.84004.peg.2328
>ORHOLOGY_62	fig|6666666.84006.peg.187---fig|6666666.84008.peg.439	5
fig|6666666.84006.peg.187	fig|6666666.84008.peg.439	fig|6666666.84004.peg.1284	fig|6666666.84005.peg.1858	fig|6666666.84007.peg.283
>ORHOLOGY_63	fig|6666666.84004.peg.120---fig|6666666.84007.peg.1330	5
fig|6666666.84006.peg.939	fig|6666666.84005.peg.816	fig|6666666.84004.peg.120	fig|6666666.84008.peg.1826	fig|6666666.84007.peg.1330
>ORHOLOGY_64	fig|6666666.84006.peg.1162---fig|6666666.84005.peg.1000	5
fig|6666666.84005.peg.1000	fig|6666666.84008.peg.1374	fig|6666666.84006.peg.1162	fig|6666666.84004.peg.937	fig|6666666.84007.peg.728
>ORHOLOGY_65	fig|6666666.84005.peg.778---fig|6666666.84007.peg.1288	5
fig|6666666.84006.peg.980	fig|6666666.84005.peg.778	fig|6666666.84008.peg.1937	fig|6666666.84004.peg.161	fig|6666666.84007.peg.1288
>ORHOLOGY_66	fig|6666666.84004.peg.359---fig|6666666.84007.peg.1092	5
fig|6666666.84007.peg.1092	fig|6666666.84006.peg.2226	fig|6666666.84004.peg.359	fig|6666666.84005.peg.585	fig|6666666.84008.peg.805
>ORHOLOGY_67	fig|6666666.84006.peg.2279---fig|6666666.84007.peg.2200	5
fig|6666666.84007.peg.2200	fig|6666666.84004.peg.1878	fig|6666666.84005.peg.1274	fig|6666666.84006.peg.2279	fig|6666666.84008.peg.1993
>ORHOLOGY_68	fig|6666666.84006.peg.486---fig|6666666.84005.peg.1336	5
fig|6666666.84005.peg.1336	fig|6666666.84008.peg.308	fig|6666666.84004.peg.1817	fig|6666666.84007.peg.2139	fig|6666666.84006.peg.486
>ORHOLOGY_69	fig|6666666.84006.peg.371---fig|6666666.84008.peg.925	5
fig|6666666.84008.peg.925	fig|6666666.84004.peg.1471	fig|6666666.84007.peg.1797	fig|6666666.84005.peg.1674	fig|6666666.84006.peg.371
>ORHOLOGY_70	fig|6666666.84005.peg.1619---fig|6666666.84006.peg.425	5
fig|6666666.84007.peg.1852	fig|6666666.84004.peg.1526	fig|6666666.84008.peg.23	fig|6666666.84006.peg.425	fig|6666666.84005.peg.1619
>ORHOLOGY_71	fig|6666666.84007.peg.2044---fig|6666666.84004.peg.1721	5
fig|6666666.84006.peg.1979	fig|6666666.84007.peg.2044	fig|6666666.84008.peg.214	fig|6666666.84005.peg.1429	fig|6666666.84004.peg.1721
>ORHOLOGY_72	fig|6666666.84005.peg.1080---fig|6666666.84008.peg.1690	5
fig|6666666.84004.peg.1060	fig|6666666.84005.peg.1080	fig|6666666.84006.peg.773	fig|6666666.84007.peg.604	fig|6666666.84008.peg.1690
>ORHOLOGY_73	fig|6666666.84007.peg.2129---fig|6666666.84004.peg.1807	5
fig|6666666.84006.peg.476	fig|6666666.84008.peg.298	fig|6666666.84007.peg.2129	fig|6666666.84005.peg.1346	fig|6666666.84004.peg.1807
>ORHOLOGY_74	fig|6666666.84008.peg.33---fig|6666666.84006.peg.438	5
fig|6666666.84008.peg.33	fig|6666666.84004.peg.1536	fig|6666666.84005.peg.1605	fig|6666666.84006.peg.438	fig|6666666.84007.peg.1862
>ORHOLOGY_75	fig|6666666.84005.peg.163---fig|6666666.84006.peg.1414	5
fig|6666666.84008.peg.1339	fig|6666666.84006.peg.1414	fig|6666666.84007.peg.1588	fig|6666666.84004.peg.761	fig|6666666.84005.peg.163
>ORHOLOGY_76	fig|6666666.84004.peg.232---fig|6666666.84007.peg.1219	5
fig|6666666.84007.peg.1219	fig|6666666.84008.peg.1867	fig|6666666.84005.peg.706	fig|6666666.84006.peg.1374	fig|6666666.84004.peg.232
>ORHOLOGY_77	fig|6666666.84004.peg.241---fig|6666666.84007.peg.1210	5
fig|6666666.84006.peg.1047	fig|6666666.84008.peg.1857	fig|6666666.84007.peg.1210	fig|6666666.84005.peg.697	fig|6666666.84004.peg.241
>ORHOLOGY_78	fig|6666666.84006.peg.544---fig|6666666.84004.peg.1766	5
fig|6666666.84008.peg.258	fig|6666666.84005.peg.1384	fig|6666666.84007.peg.2089	fig|6666666.84004.peg.1766	fig|6666666.84006.peg.544
>ORHOLOGY_79	fig|6666666.84005.peg.1541---fig|6666666.84007.peg.1930	5
fig|6666666.84007.peg.1930	fig|6666666.84006.peg.1226	fig|6666666.84004.peg.1603	fig|6666666.84008.peg.102	fig|6666666.84005.peg.1541
>ORHOLOGY_80	fig|6666666.84007.peg.75---fig|6666666.84004.peg.2100	3
fig|6666666.84006.peg.1449	fig|6666666.84004.peg.2100	fig|6666666.84007.peg.75
>ORHOLOGY_81	fig|6666666.84006.peg.2154---fig|6666666.84005.peg.362	5
fig|6666666.84007.peg.853	fig|6666666.84005.peg.362	fig|6666666.84008.peg.1035	fig|6666666.84004.peg.608	fig|6666666.84006.peg.2154
>ORHOLOGY_82	fig|6666666.84008.peg.951---fig|6666666.84007.peg.1772	5
fig|6666666.84007.peg.1772	fig|6666666.84006.peg.346	fig|6666666.84008.peg.951	fig|6666666.84004.peg.1445	fig|6666666.84005.peg.1699
>ORHOLOGY_83	fig|6666666.84004.peg.982---fig|6666666.84005.peg.954	5
fig|6666666.84005.peg.954	fig|6666666.84004.peg.982	fig|6666666.84007.peg.683	fig|6666666.84006.peg.1116	fig|6666666.84008.peg.1420
>ORHOLOGY_84	fig|6666666.84006.peg.1171---fig|6666666.84005.peg.1009	5
fig|6666666.84007.peg.737	fig|6666666.84008.peg.1365	fig|6666666.84006.peg.1171	fig|6666666.84004.peg.928	fig|6666666.84005.peg.1009
>ORHOLOGY_85	fig|6666666.84006.peg.528---fig|6666666.84005.peg.1294	5
fig|6666666.84008.peg.1974	fig|6666666.84005.peg.1294	fig|6666666.84004.peg.1859	fig|6666666.84007.peg.2181	fig|6666666.84006.peg.528
>ORHOLOGY_86	fig|6666666.84006.peg.1007---fig|6666666.84007.peg.1260	5
fig|6666666.84004.peg.189	fig|6666666.84006.peg.1007	fig|6666666.84007.peg.1260	fig|6666666.84005.peg.750	fig|6666666.84008.peg.1909
>ORHOLOGY_87	fig|6666666.84005.peg.2354---fig|6666666.84008.peg.640	5
fig|6666666.84008.peg.640	fig|6666666.84004.peg.2338	fig|6666666.84006.peg.1733	fig|6666666.84005.peg.2354	fig|6666666.84007.peg.538
>ORHOLOGY_88	fig|6666666.84008.peg.1364---fig|6666666.84004.peg.927	5
fig|6666666.84006.peg.1172	fig|6666666.84008.peg.1364	fig|6666666.84005.peg.1010	fig|6666666.84004.peg.927	fig|6666666.84007.peg.738
>ORHOLOGY_89	fig|6666666.84007.peg.1230---fig|6666666.84006.peg.1385	5
fig|6666666.84008.peg.1878	fig|6666666.84006.peg.1385	fig|6666666.84005.peg.717	fig|6666666.84004.peg.221	fig|6666666.84007.peg.1230
>ORHOLOGY_90	fig|6666666.84004.peg.407---fig|6666666.84007.peg.1046	5
fig|6666666.84007.peg.1046	fig|6666666.84008.peg.846	fig|6666666.84004.peg.407	fig|6666666.84005.peg.544	fig|6666666.84006.peg.2185
>ORHOLOGY_91	fig|6666666.84005.peg.902---fig|6666666.84006.peg.2463	5
fig|6666666.84007.peg.1418	fig|6666666.84005.peg.902	fig|6666666.84006.peg.2463	fig|6666666.84008.peg.1738	fig|6666666.84004.peg.33
>ORHOLOGY_92	fig|6666666.84004.peg.1018---fig|6666666.84006.peg.730	5
fig|6666666.84006.peg.730	fig|6666666.84005.peg.1122	fig|6666666.84004.peg.1018	fig|6666666.84008.peg.1648	fig|6666666.84007.peg.647
>ORHOLOGY_93	fig|6666666.84004.peg.289---fig|6666666.84007.peg.1162	5
fig|6666666.84004.peg.289	fig|6666666.84008.peg.741	fig|6666666.84007.peg.1162	fig|6666666.84005.peg.650	fig|6666666.84006.peg.1072
>ORHOLOGY_94	fig|6666666.84005.peg.1871---fig|6666666.84008.peg.451	5
fig|6666666.84006.peg.175	fig|6666666.84005.peg.1871	fig|6666666.84004.peg.1270	fig|6666666.84007.peg.295	fig|6666666.84008.peg.451
>ORHOLOGY_95	fig|6666666.84005.peg.101---fig|6666666.84006.peg.1610	5
fig|6666666.84005.peg.101	fig|6666666.84006.peg.1610	fig|6666666.84007.peg.1515	fig|6666666.84004.peg.822	fig|6666666.84008.peg.2160
>ORHOLOGY_96	fig|6666666.84007.peg.1197---fig|6666666.84008.peg.1845	5
fig|6666666.84006.peg.1035	fig|6666666.84004.peg.254	fig|6666666.84005.peg.685	fig|6666666.84007.peg.1197	fig|6666666.84008.peg.1845
>ORHOLOGY_97	fig|6666666.84007.peg.57---fig|6666666.84004.peg.2156	2
fig|6666666.84004.peg.2156	fig|6666666.84007.peg.57
>ORHOLOGY_98	fig|6666666.84008.peg.392---fig|6666666.84005.peg.1812	5
fig|6666666.84004.peg.1332	fig|6666666.84006.peg.233	fig|6666666.84005.peg.1812	fig|6666666.84008.peg.392	fig|6666666.84007.peg.236
>ORHOLOGY_99	fig|6666666.84007.peg.2231---fig|6666666.84005.peg.1243	5
fig|6666666.84006.peg.2310	fig|6666666.84008.peg.2024	fig|6666666.84004.peg.1909	fig|6666666.84005.peg.1243	fig|6666666.84007.peg.2231
>ORHOLOGY_100	fig|6666666.84008.peg.1113---fig|6666666.84006.peg.1699	5
fig|6666666.84007.peg.28	fig|6666666.84005.peg.2382	fig|6666666.84004.peg.2457	fig|6666666.84006.peg.1699	fig|6666666.84008.peg.1113
>ORHOLOGY_101	fig|6666666.84007.peg.543---fig|6666666.84005.peg.2359	5
fig|6666666.84005.peg.2359	fig|6666666.84006.peg.1728	fig|6666666.84004.peg.2333	fig|6666666.84008.peg.635	fig|6666666.84007.peg.543
>ORHOLOGY_102	fig|6666666.84004.peg.2370---fig|6666666.84007.peg.506	5
fig|6666666.84004.peg.2370	fig|6666666.84006.peg.1765	fig|6666666.84005.peg.2320	fig|6666666.84008.peg.671	fig|6666666.84007.peg.506
>ORHOLOGY_103	fig|6666666.84004.peg.1668---fig|6666666.84007.peg.1993	5
fig|6666666.84004.peg.1668	fig|6666666.84006.peg.2030	fig|6666666.84005.peg.1480	fig|6666666.84008.peg.163	fig|6666666.84007.peg.1993
>ORHOLOGY_104	fig|6666666.84005.peg.1472---fig|6666666.84006.peg.2022	5
fig|6666666.84008.peg.171	fig|6666666.84005.peg.1472	fig|6666666.84007.peg.2001	fig|6666666.84006.peg.2022	fig|6666666.84004.peg.1676
>ORHOLOGY_105	fig|6666666.84006.peg.855---fig|6666666.84004.peg.2054	5
fig|6666666.84004.peg.2054	fig|6666666.84008.peg.1614	fig|6666666.84006.peg.855	fig|6666666.84007.peg.2382	fig|6666666.84005.peg.1156
>ORHOLOGY_106	fig|6666666.84004.peg.1167---fig|6666666.84007.peg.394	5
fig|6666666.84006.peg.78	fig|6666666.84007.peg.394	fig|6666666.84005.peg.2046	fig|6666666.84008.peg.549	fig|6666666.84004.peg.1167
>ORHOLOGY_107	fig|6666666.84008.peg.271---fig|6666666.84004.peg.1779	5
fig|6666666.84008.peg.271	fig|6666666.84007.peg.2102	fig|6666666.84006.peg.557	fig|6666666.84005.peg.1371	fig|6666666.84004.peg.1779
>ORHOLOGY_108	fig|6666666.84006.peg.1185---fig|6666666.84007.peg.751	5
fig|6666666.84008.peg.1351	fig|6666666.84006.peg.1185	fig|6666666.84005.peg.1024	fig|6666666.84007.peg.751	fig|6666666.84004.peg.913
>ORHOLOGY_109	fig|6666666.84006.peg.1768---fig|6666666.84004.peg.2373	5
fig|6666666.84008.peg.674	fig|6666666.84006.peg.1768	fig|6666666.84007.peg.503	fig|6666666.84005.peg.2317	fig|6666666.84004.peg.2373
>ORHOLOGY_110	fig|6666666.84007.peg.351---fig|6666666.84008.peg.592	5
fig|6666666.84008.peg.592	fig|6666666.84005.peg.2002	fig|6666666.84007.peg.351	fig|6666666.84004.peg.1210	fig|6666666.84006.peg.121
>ORHOLOGY_111	fig|6666666.84004.peg.1739---fig|6666666.84008.peg.232	5
fig|6666666.84008.peg.232	fig|6666666.84004.peg.1739	fig|6666666.84005.peg.1411	fig|6666666.84007.peg.2062	fig|6666666.84006.peg.1960
>ORHOLOGY_112	fig|6666666.84004.peg.811---fig|6666666.84008.peg.2149	5
fig|6666666.84004.peg.811	fig|6666666.84006.peg.1509	fig|6666666.84008.peg.2149	fig|6666666.84005.peg.112	fig|6666666.84007.peg.1528
>ORHOLOGY_113	fig|6666666.84006.peg.590---fig|6666666.84005.peg.1038	5
fig|6666666.84008.peg.2336	fig|6666666.84006.peg.590	fig|6666666.84004.peg.1107	fig|6666666.84007.peg.560	fig|6666666.84005.peg.1038
>ORHOLOGY_114	fig|6666666.84004.peg.1337---fig|6666666.84005.peg.1807	5
fig|6666666.84007.peg.231	fig|6666666.84008.peg.387	fig|6666666.84005.peg.1807	fig|6666666.84004.peg.1337	fig|6666666.84006.peg.238
>ORHOLOGY_115	fig|6666666.84005.peg.2061---fig|6666666.84006.peg.63	5
fig|6666666.84005.peg.2061	fig|6666666.84008.peg.2313	fig|6666666.84006.peg.63	fig|6666666.84004.peg.1152	fig|6666666.84007.peg.409
>ORHOLOGY_116	fig|6666666.84008.peg.1344---fig|6666666.84005.peg.158	5
fig|6666666.84005.peg.158	fig|6666666.84008.peg.1344	fig|6666666.84007.peg.1583	fig|6666666.84004.peg.766	fig|6666666.84006.peg.1409
>ORHOLOGY_117	fig|6666666.84008.peg.1966---fig|6666666.84006.peg.520	5
fig|6666666.84006.peg.520	fig|6666666.84005.peg.1302	fig|6666666.84007.peg.2173	fig|6666666.84008.peg.1966	fig|6666666.84004.peg.1852
>ORHOLOGY_118	fig|6666666.84005.peg.1874---fig|6666666.84006.peg.172	5
fig|6666666.84007.peg.298	fig|6666666.84005.peg.1874	fig|6666666.84006.peg.172	fig|6666666.84008.peg.455	fig|6666666.84004.peg.1267
>ORHOLOGY_119	fig|6666666.84005.peg.792---fig|6666666.84007.peg.1305	5
fig|6666666.84004.peg.144	fig|6666666.84006.peg.966	fig|6666666.84008.peg.1951	fig|6666666.84007.peg.1305	fig|6666666.84005.peg.792
>ORHOLOGY_120	fig|6666666.84004.peg.918---fig|6666666.84005.peg.1018	5
fig|6666666.84004.peg.918	fig|6666666.84006.peg.1180	fig|6666666.84007.peg.746	fig|6666666.84008.peg.1356	fig|6666666.84005.peg.1018
>ORHOLOGY_121	fig|6666666.84004.peg.955---fig|6666666.84007.peg.710	5
fig|6666666.84007.peg.710	fig|6666666.84004.peg.955	fig|6666666.84005.peg.982	fig|6666666.84006.peg.1144	fig|6666666.84008.peg.1392
>ORHOLOGY_122	fig|6666666.84008.peg.1948---fig|6666666.84005.peg.789	5
fig|6666666.84007.peg.1301	fig|6666666.84008.peg.1948	fig|6666666.84005.peg.789	fig|6666666.84006.peg.969	fig|6666666.84004.peg.148
>ORHOLOGY_123	fig|6666666.84007.peg.2202---fig|6666666.84008.peg.1995	5
fig|6666666.84006.peg.2281	fig|6666666.84004.peg.1880	fig|6666666.84008.peg.1995	fig|6666666.84007.peg.2202	fig|6666666.84005.peg.1272
>ORHOLOGY_124	fig|6666666.84008.peg.1098---fig|6666666.84006.peg.1714	5
fig|6666666.84005.peg.2367	fig|6666666.84007.peg.43	fig|6666666.84004.peg.2472	fig|6666666.84008.peg.1098	fig|6666666.84006.peg.1714
>ORHOLOGY_125	fig|6666666.84007.peg.427---fig|6666666.84004.peg.1133	5
fig|6666666.84008.peg.2295	fig|6666666.84006.peg.45	fig|6666666.84005.peg.2079	fig|6666666.84004.peg.1133	fig|6666666.84007.peg.427
>ORHOLOGY_126	fig|6666666.84007.peg.1618---fig|6666666.84004.peg.2314	5
fig|6666666.84007.peg.1618	fig|6666666.84008.peg.2271	fig|6666666.84004.peg.2314	fig|6666666.84005.peg.2102	fig|6666666.84006.peg.1669
>ORHOLOGY_127	fig|6666666.84007.peg.1389---fig|6666666.84005.peg.873	5
fig|6666666.84006.peg.2433	fig|6666666.84005.peg.873	fig|6666666.84007.peg.1389	fig|6666666.84008.peg.1768	fig|6666666.84004.peg.62
>ORHOLOGY_128	fig|6666666.84004.peg.826---fig|6666666.84005.peg.97	5
fig|6666666.84004.peg.826	fig|6666666.84007.peg.1511	fig|6666666.84006.peg.1606	fig|6666666.84008.peg.2164	fig|6666666.84005.peg.97
>ORHOLOGY_129	fig|6666666.84006.peg.1109---fig|6666666.84007.peg.676	5
fig|6666666.84008.peg.1427	fig|6666666.84006.peg.1109	fig|6666666.84005.peg.947	fig|6666666.84004.peg.989	fig|6666666.84007.peg.676
>ORHOLOGY_130	fig|6666666.84007.peg.2104---fig|6666666.84005.peg.1369	5
fig|6666666.84008.peg.273	fig|6666666.84004.peg.1781	fig|6666666.84005.peg.1369	fig|6666666.84006.peg.559	fig|6666666.84007.peg.2104
>ORHOLOGY_131	fig|6666666.84004.peg.986---fig|6666666.84006.peg.1112	5
fig|6666666.84006.peg.1112	fig|6666666.84005.peg.950	fig|6666666.84008.peg.1424	fig|6666666.84007.peg.679	fig|6666666.84004.peg.986
>ORHOLOGY_132	fig|6666666.84006.peg.732---fig|6666666.84005.peg.1120	5
fig|6666666.84006.peg.732	fig|6666666.84004.peg.1020	fig|6666666.84005.peg.1120	fig|6666666.84008.peg.1650	fig|6666666.84007.peg.645
>ORHOLOGY_133	fig|6666666.84005.peg.1022---fig|6666666.84006.peg.1183	5
fig|6666666.84008.peg.1353	fig|6666666.84006.peg.1183	fig|6666666.84005.peg.1022	fig|6666666.84004.peg.915	fig|6666666.84007.peg.749
>ORHOLOGY_134	fig|6666666.84008.peg.230---fig|6666666.84007.peg.2060	5
fig|6666666.84004.peg.1737	fig|6666666.84005.peg.1413	fig|6666666.84006.peg.1962	fig|6666666.84008.peg.230	fig|6666666.84007.peg.2060
>ORHOLOGY_135	fig|6666666.84007.peg.1112---fig|6666666.84005.peg.603	5
fig|6666666.84005.peg.603	fig|6666666.84006.peg.2244	fig|6666666.84008.peg.787	fig|6666666.84007.peg.1112	fig|6666666.84004.peg.339
>ORHOLOGY_136	fig|6666666.84007.peg.811---fig|6666666.84006.peg.837	5
fig|6666666.84005.peg.324	fig|6666666.84004.peg.652	fig|6666666.84007.peg.811	fig|6666666.84008.peg.1078	fig|6666666.84006.peg.837
>ORHOLOGY_137	fig|6666666.84005.peg.170---fig|6666666.84004.peg.754	5
fig|6666666.84007.peg.1595	fig|6666666.84004.peg.754	fig|6666666.84005.peg.170	fig|6666666.84008.peg.1332	fig|6666666.84006.peg.1421
>ORHOLOGY_138	fig|6666666.84008.peg.1688---fig|6666666.84006.peg.771	5
fig|6666666.84004.peg.1058	fig|6666666.84007.peg.606	fig|6666666.84008.peg.1688	fig|6666666.84006.peg.771	fig|6666666.84005.peg.1082
>ORHOLOGY_139	fig|6666666.84006.peg.1692---fig|6666666.84004.peg.2450	5
fig|6666666.84005.peg.2389	fig|6666666.84008.peg.1120	fig|6666666.84007.peg.21	fig|6666666.84006.peg.1692	fig|6666666.84004.peg.2450
>ORHOLOGY_140	fig|6666666.84006.peg.523---fig|6666666.84007.peg.2176	5
fig|6666666.84006.peg.523	fig|6666666.84007.peg.2176	fig|6666666.84008.peg.1969	fig|6666666.84005.peg.1299	fig|6666666.84004.peg.1855
>ORHOLOGY_141	fig|6666666.84004.peg.1881---fig|6666666.84007.peg.2203	5
fig|6666666.84008.peg.1996	fig|6666666.84004.peg.1881	fig|6666666.84005.peg.1271	fig|6666666.84007.peg.2203	fig|6666666.84006.peg.2282
>ORHOLOGY_142	fig|6666666.84004.peg.1768---fig|6666666.84005.peg.1382	5
fig|6666666.84007.peg.2091	fig|6666666.84006.peg.546	fig|6666666.84005.peg.1382	fig|6666666.84008.peg.260	fig|6666666.84004.peg.1768
>ORHOLOGY_143	fig|6666666.84006.peg.355---fig|6666666.84005.peg.1690	5
fig|6666666.84005.peg.1690	fig|6666666.84007.peg.1781	fig|6666666.84004.peg.1454	fig|6666666.84008.peg.941	fig|6666666.84006.peg.355
>ORHOLOGY_144	fig|6666666.84005.peg.1406---fig|6666666.84007.peg.2067	5
fig|6666666.84006.peg.1955	fig|6666666.84004.peg.1744	fig|6666666.84008.peg.237	fig|6666666.84007.peg.2067	fig|6666666.84005.peg.1406
>ORHOLOGY_145	fig|6666666.84004.peg.797---fig|6666666.84007.peg.1542	5
fig|6666666.84006.peg.1523	fig|6666666.84004.peg.797	fig|6666666.84008.peg.2135	fig|6666666.84007.peg.1542	fig|6666666.84005.peg.126
>ORHOLOGY_146	fig|6666666.84004.peg.1119---fig|6666666.84007.peg.440	5
fig|6666666.84007.peg.440	fig|6666666.84004.peg.1119	fig|6666666.84006.peg.32	fig|6666666.84008.peg.2281	fig|6666666.84005.peg.2092
>ORHOLOGY_147	fig|6666666.84004.peg.1096---fig|6666666.84007.peg.571	5
fig|6666666.84007.peg.571	fig|6666666.84008.peg.2347	fig|6666666.84006.peg.661	fig|6666666.84004.peg.1096	fig|6666666.84005.peg.1049
>ORHOLOGY_148	fig|6666666.84005.peg.712---fig|6666666.84006.peg.1380	5
fig|6666666.84007.peg.1225	fig|6666666.84006.peg.1380	fig|6666666.84005.peg.712	fig|6666666.84008.peg.1873	fig|6666666.84004.peg.226
>ORHOLOGY_149	fig|6666666.84004.peg.66---fig|6666666.84007.peg.1385	5
fig|6666666.84005.peg.869	fig|6666666.84007.peg.1385	fig|6666666.84004.peg.66	fig|6666666.84006.peg.2429	fig|6666666.84008.peg.1772
>ORHOLOGY_150	fig|6666666.84005.peg.1735---fig|6666666.84008.peg.987	5
fig|6666666.84004.peg.1408	fig|6666666.84008.peg.987	fig|6666666.84005.peg.1735	fig|6666666.84006.peg.306	fig|6666666.84007.peg.162
>ORHOLOGY_151	fig|6666666.84007.peg.1191---fig|6666666.84004.peg.260	5
fig|6666666.84004.peg.260	fig|6666666.84006.peg.1029	fig|6666666.84007.peg.1191	fig|6666666.84005.peg.679	fig|6666666.84008.peg.712
>ORHOLOGY_152	fig|6666666.84004.peg.656---fig|6666666.84007.peg.807	4
fig|6666666.84008.peg.1082	fig|6666666.84006.peg.833	fig|6666666.84007.peg.807	fig|6666666.84004.peg.656
>ORHOLOGY_153	fig|6666666.84008.peg.145---fig|6666666.84004.peg.1649	5
fig|6666666.84006.peg.624	fig|6666666.84005.peg.1498	fig|6666666.84008.peg.145	fig|6666666.84004.peg.1649	fig|6666666.84007.peg.1976
>ORHOLOGY_154	fig|6666666.84004.peg.314---fig|6666666.84007.peg.1137	2
fig|6666666.84004.peg.314	fig|6666666.84007.peg.1137
>ORHOLOGY_155	fig|6666666.84004.peg.1533---fig|6666666.84007.peg.1859	5
fig|6666666.84008.peg.30	fig|6666666.84006.peg.435	fig|6666666.84007.peg.1859	fig|6666666.84005.peg.1608	fig|6666666.84004.peg.1533
>ORHOLOGY_156	fig|6666666.84004.peg.1871---fig|6666666.84007.peg.2193	5
fig|6666666.84008.peg.1986	fig|6666666.84005.peg.1282	fig|6666666.84007.peg.2193	fig|6666666.84006.peg.1436	fig|6666666.84004.peg.1871
>ORHOLOGY_157	fig|6666666.84006.peg.1221---fig|6666666.84005.peg.1536	5
fig|6666666.84004.peg.1609	fig|6666666.84005.peg.1536	fig|6666666.84008.peg.107	fig|6666666.84006.peg.1221	fig|6666666.84007.peg.1936
>ORHOLOGY_158	fig|6666666.84006.peg.2333---fig|6666666.84005.peg.1220	5
fig|6666666.84005.peg.1220	fig|6666666.84007.peg.2255	fig|6666666.84004.peg.1933	fig|6666666.84008.peg.2048	fig|6666666.84006.peg.2333
>ORHOLOGY_159	fig|6666666.84006.peg.298---fig|6666666.84008.peg.995	5
fig|6666666.84004.peg.1400	fig|6666666.84005.peg.1743	fig|6666666.84006.peg.298	fig|6666666.84007.peg.170	fig|6666666.84008.peg.995
>ORHOLOGY_160	fig|6666666.84008.peg.1153---fig|6666666.84005.peg.2161	5
fig|6666666.84008.peg.1153	fig|6666666.84005.peg.2161	fig|6666666.84006.peg.903	fig|6666666.84004.peg.2254	fig|6666666.84007.peg.1678
>ORHOLOGY_161	fig|6666666.84006.peg.2308---fig|6666666.84005.peg.1245	5
fig|6666666.84007.peg.2229	fig|6666666.84008.peg.2022	fig|6666666.84005.peg.1245	fig|6666666.84006.peg.2308	fig|6666666.84004.peg.1907
>ORHOLOGY_162	fig|6666666.84006.peg.984---fig|6666666.84005.peg.774	5
fig|6666666.84004.peg.165	fig|6666666.84005.peg.774	fig|6666666.84006.peg.984	fig|6666666.84007.peg.1284	fig|6666666.84008.peg.1933
>ORHOLOGY_163	fig|6666666.84006.peg.51---fig|6666666.84005.peg.2073	5
fig|6666666.84007.peg.421	fig|6666666.84004.peg.1139	fig|6666666.84005.peg.2073	fig|6666666.84008.peg.2301	fig|6666666.84006.peg.51
>ORHOLOGY_164	fig|6666666.84007.peg.508---fig|6666666.84006.peg.1763	5
fig|6666666.84004.peg.2368	fig|6666666.84007.peg.508	fig|6666666.84006.peg.1763	fig|6666666.84008.peg.669	fig|6666666.84005.peg.2322
>ORHOLOGY_165	fig|6666666.84008.peg.377---fig|6666666.84005.peg.1797	5
fig|6666666.84004.peg.1348	fig|6666666.84008.peg.377	fig|6666666.84007.peg.220	fig|6666666.84006.peg.248	fig|6666666.84005.peg.1797
>ORHOLOGY_166	fig|6666666.84004.peg.1675---fig|6666666.84007.peg.2000	5
fig|6666666.84007.peg.2000	fig|6666666.84006.peg.2023	fig|6666666.84005.peg.1473	fig|6666666.84008.peg.170	fig|6666666.84004.peg.1675
>ORHOLOGY_167	fig|6666666.84004.peg.1595---fig|6666666.84007.peg.1921	2
fig|6666666.84007.peg.1921	fig|6666666.84004.peg.1595
>ORHOLOGY_168	fig|6666666.84005.peg.1207---fig|6666666.84006.peg.2346	5
fig|6666666.84004.peg.1946	fig|6666666.84008.peg.2061	fig|6666666.84007.peg.2268	fig|6666666.84005.peg.1207	fig|6666666.84006.peg.2346
>ORHOLOGY_169	fig|6666666.84007.peg.642---fig|6666666.84004.peg.1023	5
fig|6666666.84008.peg.1653	fig|6666666.84006.peg.735	fig|6666666.84004.peg.1023	fig|6666666.84007.peg.642	fig|6666666.84005.peg.1117
>ORHOLOGY_170	fig|6666666.84004.peg.1411---fig|6666666.84007.peg.159	5
fig|6666666.84006.peg.309	fig|6666666.84007.peg.159	fig|6666666.84004.peg.1411	fig|6666666.84005.peg.1732	fig|6666666.84008.peg.984
>ORHOLOGY_171	fig|6666666.84004.peg.648---fig|6666666.84008.peg.1073	5
fig|6666666.84005.peg.329	fig|6666666.84006.peg.2124	fig|6666666.84007.peg.815	fig|6666666.84008.peg.1073	fig|6666666.84004.peg.648
>ORHOLOGY_172	fig|6666666.84004.peg.1027---fig|6666666.84006.peg.739	5
fig|6666666.84006.peg.739	fig|6666666.84008.peg.1657	fig|6666666.84005.peg.1113	fig|6666666.84007.peg.638	fig|6666666.84004.peg.1027
>ORHOLOGY_173	fig|6666666.84004.peg.1543---fig|6666666.84007.peg.1869	5
fig|6666666.84006.peg.615	fig|6666666.84005.peg.1599	fig|6666666.84004.peg.1543	fig|6666666.84007.peg.1869	fig|6666666.84008.peg.39
>ORHOLOGY_174	fig|6666666.84007.peg.134---fig|6666666.84004.peg.1436	5
fig|6666666.84006.peg.334	fig|6666666.84004.peg.1436	fig|6666666.84007.peg.134	fig|6666666.84008.peg.959	fig|6666666.84005.peg.1707
>ORHOLOGY_175	fig|6666666.84004.peg.1764---fig|6666666.84007.peg.2087	5
fig|6666666.84008.peg.256	fig|6666666.84005.peg.1386	fig|6666666.84004.peg.1764	fig|6666666.84006.peg.542	fig|6666666.84007.peg.2087
>ORHOLOGY_176	fig|6666666.84007.peg.600---fig|6666666.84005.peg.1076	5
fig|6666666.84004.peg.1064	fig|6666666.84005.peg.1076	fig|6666666.84006.peg.777	fig|6666666.84008.peg.1694	fig|6666666.84007.peg.600
>ORHOLOGY_177	fig|6666666.84007.peg.969---fig|6666666.84005.peg.471	5
fig|6666666.84004.peg.484	fig|6666666.84007.peg.969	fig|6666666.84006.peg.1837	fig|6666666.84008.peg.1524	fig|6666666.84005.peg.471
>ORHOLOGY_178	fig|6666666.84008.peg.118---fig|6666666.84005.peg.1526	5
fig|6666666.84007.peg.1947	fig|6666666.84008.peg.118	fig|6666666.84004.peg.1620	fig|6666666.84005.peg.1526	fig|6666666.84006.peg.1211
>ORHOLOGY_179	fig|6666666.84005.peg.2175---fig|6666666.84006.peg.1867	5
fig|6666666.84008.peg.1166	fig|6666666.84005.peg.2175	fig|6666666.84006.peg.1867	fig|6666666.84004.peg.2241	fig|6666666.84007.peg.1691
>ORHOLOGY_180	fig|6666666.84008.peg.2094---fig|6666666.84006.peg.2378	5
fig|6666666.84005.peg.1175	fig|6666666.84006.peg.2378	fig|6666666.84008.peg.2094	fig|6666666.84007.peg.2302	fig|6666666.84004.peg.1980
>ORHOLOGY_181	fig|6666666.84005.peg.1939---fig|6666666.84008.peg.517	2
fig|6666666.84005.peg.1939	fig|6666666.84008.peg.517
>ORHOLOGY_182	fig|6666666.84004.peg.1650---fig|6666666.84006.peg.625	5
fig|6666666.84007.peg.1977	fig|6666666.84004.peg.1650	fig|6666666.84006.peg.625	fig|6666666.84008.peg.146	fig|6666666.84005.peg.1497
>ORHOLOGY_183	fig|6666666.84008.peg.795---fig|6666666.84005.peg.595	5
fig|6666666.84006.peg.2236	fig|6666666.84008.peg.795	fig|6666666.84007.peg.1103	fig|6666666.84005.peg.595	fig|6666666.84004.peg.348
>ORHOLOGY_184	fig|6666666.84007.peg.1128---fig|6666666.84008.peg.772	3
fig|6666666.84004.peg.323	fig|6666666.84008.peg.772	fig|6666666.84007.peg.1128
>ORHOLOGY_185	fig|6666666.84006.peg.1656---fig|6666666.84005.peg.2115	5
fig|6666666.84008.peg.2258	fig|6666666.84007.peg.1631	fig|6666666.84004.peg.2301	fig|6666666.84006.peg.1656	fig|6666666.84005.peg.2115
>ORHOLOGY_186	fig|6666666.84008.peg.1776---fig|6666666.84005.peg.865	5
fig|6666666.84005.peg.865	fig|6666666.84008.peg.1776	fig|6666666.84007.peg.1381	fig|6666666.84004.peg.70	fig|6666666.84006.peg.2425
>ORHOLOGY_187	fig|6666666.84007.peg.1386---fig|6666666.84004.peg.65	5
fig|6666666.84005.peg.870	fig|6666666.84008.peg.1771	fig|6666666.84004.peg.65	fig|6666666.84006.peg.2430	fig|6666666.84007.peg.1386
>ORHOLOGY_188	fig|6666666.84008.peg.1421---fig|6666666.84007.peg.682	5
fig|6666666.84008.peg.1421	fig|6666666.84006.peg.1115	fig|6666666.84005.peg.953	fig|6666666.84004.peg.983	fig|6666666.84007.peg.682
>ORHOLOGY_189	fig|6666666.84004.peg.1827---fig|6666666.84007.peg.2149	5
fig|6666666.84005.peg.1326	fig|6666666.84006.peg.496	fig|6666666.84008.peg.318	fig|6666666.84007.peg.2149	fig|6666666.84004.peg.1827
>ORHOLOGY_190	fig|6666666.84007.peg.375---fig|6666666.84004.peg.1186	5
fig|6666666.84004.peg.1186	fig|6666666.84008.peg.568	fig|6666666.84005.peg.2027	fig|6666666.84006.peg.97	fig|6666666.84007.peg.375
>ORHOLOGY_191	fig|6666666.84008.peg.2027---fig|6666666.84005.peg.1240	5
fig|6666666.84005.peg.1240	fig|6666666.84004.peg.1912	fig|6666666.84006.peg.2313	fig|6666666.84008.peg.2027	fig|6666666.84007.peg.2234
>ORHOLOGY_192	fig|6666666.84008.peg.1057---fig|6666666.84005.peg.342	5
fig|6666666.84004.peg.629	fig|6666666.84007.peg.832	fig|6666666.84005.peg.342	fig|6666666.84006.peg.2139	fig|6666666.84008.peg.1057
>ORHOLOGY_193	fig|6666666.84008.peg.198---fig|6666666.84007.peg.2028	5
fig|6666666.84008.peg.198	fig|6666666.84005.peg.1445	fig|6666666.84007.peg.2028	fig|6666666.84006.peg.1995	fig|6666666.84004.peg.1704
>ORHOLOGY_194	fig|6666666.84004.peg.1579---fig|6666666.84007.peg.1906	5
fig|6666666.84006.peg.1248	fig|6666666.84004.peg.1579	fig|6666666.84005.peg.1563	fig|6666666.84007.peg.1906	fig|6666666.84008.peg.81
>ORHOLOGY_195	fig|6666666.84006.peg.784---fig|6666666.84008.peg.1701	5
fig|6666666.84007.peg.593	fig|6666666.84005.peg.1069	fig|6666666.84004.peg.1071	fig|6666666.84008.peg.1701	fig|6666666.84006.peg.784
>ORHOLOGY_196	fig|6666666.84006.peg.312---fig|6666666.84005.peg.1729	5
fig|6666666.84005.peg.1729	fig|6666666.84004.peg.1414	fig|6666666.84008.peg.981	fig|6666666.84007.peg.156	fig|6666666.84006.peg.312
>ORHOLOGY_197	fig|6666666.84005.peg.1724---fig|6666666.84004.peg.1419	5
fig|6666666.84006.peg.317	fig|6666666.84008.peg.976	fig|6666666.84005.peg.1724	fig|6666666.84007.peg.151	fig|6666666.84004.peg.1419
>ORHOLOGY_198	fig|6666666.84008.peg.679---fig|6666666.84005.peg.2312	5
fig|6666666.84008.peg.679	fig|6666666.84004.peg.2378	fig|6666666.84005.peg.2312	fig|6666666.84006.peg.1773	fig|6666666.84007.peg.498
>ORHOLOGY_199	fig|6666666.84005.peg.1455---fig|6666666.84004.peg.1693	5
fig|6666666.84004.peg.1693	fig|6666666.84008.peg.188	fig|6666666.84005.peg.1455	fig|6666666.84007.peg.2018	fig|6666666.84006.peg.2005
>ORHOLOGY_200	fig|6666666.84006.peg.2359---fig|6666666.84005.peg.1194	5
fig|6666666.84005.peg.1194	fig|6666666.84004.peg.1961	fig|6666666.84006.peg.2359	fig|6666666.84007.peg.2283	fig|6666666.84008.peg.2075
>ORHOLOGY_201	fig|6666666.84005.peg.1322---fig|6666666.84007.peg.2153	5
fig|6666666.84008.peg.322	fig|6666666.84004.peg.1832	fig|6666666.84006.peg.500	fig|6666666.84007.peg.2153	fig|6666666.84005.peg.1322
>ORHOLOGY_202	fig|6666666.84004.peg.441---fig|6666666.84007.peg.1013	5
fig|6666666.84005.peg.512	fig|6666666.84008.peg.879	fig|6666666.84004.peg.441	fig|6666666.84007.peg.1013	fig|6666666.84006.peg.1928
>ORHOLOGY_203	fig|6666666.84007.peg.700---fig|6666666.84004.peg.965	5
fig|6666666.84005.peg.972	fig|6666666.84008.peg.1402	fig|6666666.84006.peg.1134	fig|6666666.84004.peg.965	fig|6666666.84007.peg.700
>ORHOLOGY_204	fig|6666666.84007.peg.2033---fig|6666666.84005.peg.1440	5
fig|6666666.84006.peg.1990	fig|6666666.84008.peg.203	fig|6666666.84005.peg.1440	fig|6666666.84007.peg.2033	fig|6666666.84004.peg.1710
>ORHOLOGY_205	fig|6666666.84007.peg.519---fig|6666666.84004.peg.2357	5
fig|6666666.84007.peg.519	fig|6666666.84006.peg.1752	fig|6666666.84004.peg.2357	fig|6666666.84008.peg.659	fig|6666666.84005.peg.2335
>ORHOLOGY_206	fig|6666666.84005.peg.1123---fig|6666666.84006.peg.729	5
fig|6666666.84007.peg.648	fig|6666666.84008.peg.1647	fig|6666666.84004.peg.1017	fig|6666666.84005.peg.1123	fig|6666666.84006.peg.729
>ORHOLOGY_207	fig|6666666.84005.peg.1238---fig|6666666.84006.peg.2315	5
fig|6666666.84007.peg.2236	fig|6666666.84006.peg.2315	fig|6666666.84005.peg.1238	fig|6666666.84008.peg.2029	fig|6666666.84004.peg.1914
>ORHOLOGY_208	fig|6666666.84006.peg.1994---fig|6666666.84005.peg.1444	5
fig|6666666.84004.peg.1706	fig|6666666.84006.peg.1994	fig|6666666.84008.peg.199	fig|6666666.84007.peg.2029	fig|6666666.84005.peg.1444
>ORHOLOGY_209	fig|6666666.84005.peg.115---fig|6666666.84006.peg.1512	5
fig|6666666.84007.peg.1531	fig|6666666.84008.peg.2146	fig|6666666.84006.peg.1512	fig|6666666.84004.peg.808	fig|6666666.84005.peg.115
>ORHOLOGY_210	fig|6666666.84008.peg.1287---fig|6666666.84005.peg.246	2
fig|6666666.84008.peg.1287	fig|6666666.84005.peg.246
>ORHOLOGY_211	fig|6666666.84007.peg.1155---fig|6666666.84004.peg.296	5
fig|6666666.84008.peg.748	fig|6666666.84006.peg.1065	fig|6666666.84005.peg.643	fig|6666666.84004.peg.296	fig|6666666.84007.peg.1155
>ORHOLOGY_212	fig|6666666.84004.peg.74---fig|6666666.84005.peg.861	5
fig|6666666.84006.peg.2421	fig|6666666.84007.peg.1377	fig|6666666.84004.peg.74	fig|6666666.84005.peg.861	fig|6666666.84008.peg.1780
>ORHOLOGY_213	fig|6666666.84007.peg.1264---fig|6666666.84006.peg.1003	5
fig|6666666.84008.peg.1913	fig|6666666.84007.peg.1264	fig|6666666.84005.peg.754	fig|6666666.84004.peg.185	fig|6666666.84006.peg.1003
>ORHOLOGY_214	fig|6666666.84006.peg.277---fig|6666666.84005.peg.1766	5
fig|6666666.84008.peg.346	fig|6666666.84005.peg.1766	fig|6666666.84006.peg.277	fig|6666666.84007.peg.190	fig|6666666.84004.peg.1379
>ORHOLOGY_215	fig|6666666.84007.peg.523---fig|6666666.84005.peg.2339	5
fig|6666666.84007.peg.523	fig|6666666.84004.peg.2353	fig|6666666.84006.peg.1748	fig|6666666.84005.peg.2339	fig|6666666.84008.peg.655
>ORHOLOGY_216	fig|6666666.84008.peg.1089---fig|6666666.84006.peg.1019	5
fig|6666666.84005.peg.316	fig|6666666.84007.peg.800	fig|6666666.84006.peg.1019	fig|6666666.84008.peg.1089	fig|6666666.84004.peg.663
>ORHOLOGY_217	fig|6666666.84004.peg.2264---fig|6666666.84007.peg.1668	5
fig|6666666.84004.peg.2264	fig|6666666.84007.peg.1668	fig|6666666.84008.peg.1143	fig|6666666.84006.peg.914	fig|6666666.84005.peg.2151
>ORHOLOGY_218	fig|6666666.84004.peg.2045---fig|6666666.84007.peg.2373	5
fig|6666666.84004.peg.2045	fig|6666666.84008.peg.1605	fig|6666666.84007.peg.2373	fig|6666666.84005.peg.1165	fig|6666666.84006.peg.29
>ORHOLOGY_219	fig|6666666.84004.peg.352---fig|6666666.84007.peg.1099	5
fig|6666666.84005.peg.591	fig|6666666.84006.peg.2232	fig|6666666.84004.peg.352	fig|6666666.84008.peg.799	fig|6666666.84007.peg.1099
>ORHOLOGY_220	fig|6666666.84006.peg.1152---fig|6666666.84005.peg.990	5
fig|6666666.84006.peg.1152	fig|6666666.84005.peg.990	fig|6666666.84004.peg.947	fig|6666666.84007.peg.718	fig|6666666.84008.peg.1384
>ORHOLOGY_221	fig|6666666.84007.peg.578---fig|6666666.84004.peg.1089	5
fig|6666666.84004.peg.1089	fig|6666666.84008.peg.2354	fig|6666666.84005.peg.1056	fig|6666666.84007.peg.578	fig|6666666.84006.peg.654
>ORHOLOGY_222	fig|6666666.84004.peg.1513---fig|6666666.84007.peg.1839	5
fig|6666666.84007.peg.1839	fig|6666666.84008.peg.10	fig|6666666.84005.peg.1632	fig|6666666.84006.peg.412	fig|6666666.84004.peg.1513
>ORHOLOGY_223	fig|6666666.84005.peg.1163---fig|6666666.84004.peg.2047	5
fig|6666666.84004.peg.2047	fig|6666666.84007.peg.2375	fig|6666666.84006.peg.862	fig|6666666.84008.peg.1607	fig|6666666.84005.peg.1163
>ORHOLOGY_224	fig|6666666.84005.peg.2217---fig|6666666.84008.peg.1209	5
fig|6666666.84008.peg.1209	fig|6666666.84005.peg.2217	fig|6666666.84006.peg.1907	fig|6666666.84004.peg.2198	fig|6666666.84007.peg.1734
>ORHOLOGY_225	fig|6666666.84007.peg.488---fig|6666666.84004.peg.2388	5
fig|6666666.84007.peg.488	fig|6666666.84005.peg.2302	fig|6666666.84008.peg.689	fig|6666666.84006.peg.1783	fig|6666666.84004.peg.2388
>ORHOLOGY_226	fig|6666666.84004.peg.2070---fig|6666666.84007.peg.2398	5
fig|6666666.84008.peg.1630	fig|6666666.84004.peg.2070	fig|6666666.84006.peg.839	fig|6666666.84007.peg.2398	fig|6666666.84005.peg.1140
>ORHOLOGY_227	fig|6666666.84007.peg.1674---fig|6666666.84004.peg.2258	5
fig|6666666.84008.peg.1149	fig|6666666.84004.peg.2258	fig|6666666.84007.peg.1674	fig|6666666.84005.peg.2157	fig|6666666.84006.peg.908
>ORHOLOGY_228	fig|6666666.84005.peg.1837---fig|6666666.84004.peg.1305	5
fig|6666666.84007.peg.262	fig|6666666.84005.peg.1837	fig|6666666.84004.peg.1305	fig|6666666.84006.peg.208	fig|6666666.84008.peg.418
>ORHOLOGY_229	fig|6666666.84007.peg.1926---fig|6666666.84008.peg.98	5
fig|6666666.84005.peg.1545	fig|6666666.84008.peg.98	fig|6666666.84007.peg.1926	fig|6666666.84006.peg.1230	fig|6666666.84004.peg.1599
>ORHOLOGY_230	fig|6666666.84005.peg.2356---fig|6666666.84007.peg.540	5
fig|6666666.84008.peg.638	fig|6666666.84005.peg.2356	fig|6666666.84007.peg.540	fig|6666666.84004.peg.2336	fig|6666666.84006.peg.1731
>ORHOLOGY_231	fig|6666666.84005.peg.652---fig|6666666.84006.peg.1074	5
fig|6666666.84008.peg.739	fig|6666666.84004.peg.287	fig|6666666.84007.peg.1164	fig|6666666.84006.peg.1074	fig|6666666.84005.peg.652
>ORHOLOGY_232	fig|6666666.84006.peg.275---fig|6666666.84008.peg.348	5
fig|6666666.84005.peg.1768	fig|6666666.84008.peg.348	fig|6666666.84006.peg.275	fig|6666666.84007.peg.192	fig|6666666.84004.peg.1377
>ORHOLOGY_233	fig|6666666.84005.peg.1066---fig|6666666.84007.peg.590	5
fig|6666666.84005.peg.1066	fig|6666666.84007.peg.590	fig|6666666.84006.peg.787	fig|6666666.84004.peg.1074	fig|6666666.84008.peg.1704
>ORHOLOGY_234	fig|6666666.84005.peg.1538---fig|6666666.84006.peg.1223	5
fig|6666666.84004.peg.1607	fig|6666666.84007.peg.1934	fig|6666666.84005.peg.1538	fig|6666666.84006.peg.1223	fig|6666666.84008.peg.105
>ORHOLOGY_235	fig|6666666.84006.peg.155---fig|6666666.84008.peg.540	5
fig|6666666.84007.peg.316	fig|6666666.84005.peg.1967	fig|6666666.84006.peg.155	fig|6666666.84004.peg.1245	fig|6666666.84008.peg.540
>ORHOLOGY_236	fig|6666666.84006.peg.506---fig|6666666.84008.peg.328	5
fig|6666666.84007.peg.2159	fig|6666666.84006.peg.506	fig|6666666.84008.peg.328	fig|6666666.84005.peg.1316	fig|6666666.84004.peg.1838
>ORHOLOGY_237	fig|6666666.84004.peg.2218---fig|6666666.84007.peg.1715	5
fig|6666666.84007.peg.1715	fig|6666666.84008.peg.1189	fig|6666666.84004.peg.2218	fig|6666666.84005.peg.2198	fig|6666666.84006.peg.1888
>ORHOLOGY_238	fig|6666666.84006.peg.2414---fig|6666666.84007.peg.1370	5
fig|6666666.84008.peg.1787	fig|6666666.84007.peg.1370	fig|6666666.84006.peg.2414	fig|6666666.84005.peg.854	fig|6666666.84004.peg.81
>ORHOLOGY_239	fig|6666666.84006.peg.728---fig|6666666.84005.peg.1124	5
fig|6666666.84004.peg.1016	fig|6666666.84006.peg.728	fig|6666666.84008.peg.1646	fig|6666666.84005.peg.1124	fig|6666666.84007.peg.649
>ORHOLOGY_240	fig|6666666.84008.peg.331---fig|6666666.84006.peg.509	5
fig|6666666.84007.peg.2162	fig|6666666.84006.peg.509	fig|6666666.84008.peg.331	fig|6666666.84004.peg.1841	fig|6666666.84005.peg.1313
>ORHOLOGY_241	fig|6666666.84007.peg.1338---fig|6666666.84004.peg.112	5
fig|6666666.84006.peg.932	fig|6666666.84007.peg.1338	fig|6666666.84005.peg.823	fig|6666666.84004.peg.112	fig|6666666.84008.peg.1819
>ORHOLOGY_242	fig|6666666.84005.peg.1249---fig|6666666.84006.peg.2304	5
fig|6666666.84005.peg.1249	fig|6666666.84004.peg.1903	fig|6666666.84006.peg.2304	fig|6666666.84008.peg.2018	fig|6666666.84007.peg.2225
>ORHOLOGY_243	fig|6666666.84004.peg.23---fig|6666666.84007.peg.1428	5
fig|6666666.84008.peg.1728	fig|6666666.84007.peg.1428	fig|6666666.84006.peg.2474	fig|6666666.84005.peg.913	fig|6666666.84004.peg.23
>ORHOLOGY_244	fig|6666666.84004.peg.541---fig|6666666.84007.peg.918	2
fig|6666666.84004.peg.541	fig|6666666.84007.peg.918
>ORHOLOGY_245	fig|6666666.84006.peg.318---fig|6666666.84008.peg.975	5
fig|6666666.84006.peg.318	fig|6666666.84005.peg.1723	fig|6666666.84007.peg.150	fig|6666666.84004.peg.1420	fig|6666666.84008.peg.975
>ORHOLOGY_246	fig|6666666.84006.peg.185---fig|6666666.84005.peg.1860	5
fig|6666666.84007.peg.285	fig|6666666.84008.peg.441	fig|6666666.84006.peg.185	fig|6666666.84005.peg.1860	fig|6666666.84004.peg.1282
>ORHOLOGY_247	fig|6666666.84007.peg.203---fig|6666666.84004.peg.1365	5
fig|6666666.84006.peg.264	fig|6666666.84008.peg.360	fig|6666666.84004.peg.1365	fig|6666666.84005.peg.1780	fig|6666666.84007.peg.203
>ORHOLOGY_248	fig|6666666.84008.peg.1101---fig|6666666.84007.peg.40	5
fig|6666666.84008.peg.1101	fig|6666666.84004.peg.2469	fig|6666666.84007.peg.40	fig|6666666.84006.peg.1711	fig|6666666.84005.peg.2370
>ORHOLOGY_249	fig|6666666.84004.peg.2439---fig|6666666.84007.peg.10	5
fig|6666666.84005.peg.2400	fig|6666666.84006.peg.1681	fig|6666666.84004.peg.2439	fig|6666666.84008.peg.1131	fig|6666666.84007.peg.10
>ORHOLOGY_250	fig|6666666.84008.peg.1760---fig|6666666.84006.peg.2441	5
fig|6666666.84007.peg.1397	fig|6666666.84008.peg.1760	fig|6666666.84004.peg.54	fig|6666666.84005.peg.881	fig|6666666.84006.peg.2441
>ORHOLOGY_251	fig|6666666.84004.peg.618---fig|6666666.84007.peg.843	5
fig|6666666.84006.peg.2146	fig|6666666.84008.peg.1045	fig|6666666.84004.peg.618	fig|6666666.84005.peg.354	fig|6666666.84007.peg.843
>ORHOLOGY_252	fig|6666666.84004.peg.2157---fig|6666666.84007.peg.56	2
fig|6666666.84007.peg.56	fig|6666666.84004.peg.2157
>ORHOLOGY_253	fig|6666666.84008.peg.1818---fig|6666666.84005.peg.824	5
fig|6666666.84004.peg.111	fig|6666666.84007.peg.1339	fig|6666666.84005.peg.824	fig|6666666.84008.peg.1818	fig|6666666.84006.peg.931
>ORHOLOGY_254	fig|6666666.84008.peg.551---fig|6666666.84006.peg.80	5
fig|6666666.84008.peg.551	fig|6666666.84005.peg.2044	fig|6666666.84007.peg.392	fig|6666666.84004.peg.1169	fig|6666666.84006.peg.80
>ORHOLOGY_255	fig|6666666.84006.peg.2438---fig|6666666.84008.peg.1763	5
fig|6666666.84005.peg.878	fig|6666666.84006.peg.2438	fig|6666666.84007.peg.1394	fig|6666666.84004.peg.57	fig|6666666.84008.peg.1763
>ORHOLOGY_256	fig|6666666.84005.peg.2197---fig|6666666.84008.peg.1188	5
fig|6666666.84008.peg.1188	fig|6666666.84006.peg.1887	fig|6666666.84005.peg.2197	fig|6666666.84007.peg.1714	fig|6666666.84004.peg.2219
>ORHOLOGY_257	fig|6666666.84006.peg.1906---fig|6666666.84005.peg.2216	5
fig|6666666.84007.peg.1733	fig|6666666.84004.peg.2199	fig|6666666.84005.peg.2216	fig|6666666.84006.peg.1906	fig|6666666.84008.peg.1208
>ORHOLOGY_258	fig|6666666.84007.peg.1395---fig|6666666.84004.peg.56	5
fig|6666666.84004.peg.56	fig|6666666.84007.peg.1395	fig|6666666.84008.peg.1762	fig|6666666.84006.peg.2439	fig|6666666.84005.peg.879
>ORHOLOGY_259	fig|6666666.84005.peg.1068---fig|6666666.84006.peg.785	5
fig|6666666.84007.peg.592	fig|6666666.84004.peg.1072	fig|6666666.84008.peg.1702	fig|6666666.84006.peg.785	fig|6666666.84005.peg.1068
>ORHOLOGY_260	fig|6666666.84007.peg.1286---fig|6666666.84004.peg.163	5
fig|6666666.84006.peg.982	fig|6666666.84005.peg.776	fig|6666666.84007.peg.1286	fig|6666666.84008.peg.1935	fig|6666666.84004.peg.163
>ORHOLOGY_261	fig|6666666.84006.peg.2324---fig|6666666.84005.peg.1229	5
fig|6666666.84008.peg.2039	fig|6666666.84005.peg.1229	fig|6666666.84004.peg.1923	fig|6666666.84007.peg.2245	fig|6666666.84006.peg.2324
>ORHOLOGY_262	fig|6666666.84007.peg.235---fig|6666666.84004.peg.1333	5
fig|6666666.84004.peg.1333	fig|6666666.84005.peg.1811	fig|6666666.84008.peg.391	fig|6666666.84007.peg.235	fig|6666666.84006.peg.234
>ORHOLOGY_263	fig|6666666.84007.peg.1633---fig|6666666.84004.peg.2299	5
fig|6666666.84005.peg.2117	fig|6666666.84007.peg.1633	fig|6666666.84006.peg.1654	fig|6666666.84008.peg.2256	fig|6666666.84004.peg.2299
>ORHOLOGY_264	fig|6666666.84008.peg.733---fig|6666666.84004.peg.281	5
fig|6666666.84008.peg.733	fig|6666666.84007.peg.1170	fig|6666666.84004.peg.281	fig|6666666.84006.peg.1080	fig|6666666.84005.peg.659
>ORHOLOGY_265	fig|6666666.84007.peg.465---fig|6666666.84004.peg.2411	5
fig|6666666.84005.peg.2280	fig|6666666.84004.peg.2411	fig|6666666.84007.peg.465	fig|6666666.84006.peg.891	fig|6666666.84008.peg.2107
>ORHOLOGY_266	fig|6666666.84005.peg.923---fig|6666666.84008.peg.1718	5
fig|6666666.84008.peg.1718	fig|6666666.84006.peg.2484	fig|6666666.84004.peg.13	fig|6666666.84005.peg.923	fig|6666666.84007.peg.1438
>ORHOLOGY_267	fig|6666666.84006.peg.50---fig|6666666.84008.peg.2300	5
fig|6666666.84008.peg.2300	fig|6666666.84006.peg.50	fig|6666666.84004.peg.1138	fig|6666666.84007.peg.422	fig|6666666.84005.peg.2074
>ORHOLOGY_268	fig|6666666.84006.peg.1712---fig|6666666.84005.peg.2369	5
fig|6666666.84006.peg.1712	fig|6666666.84008.peg.1100	fig|6666666.84004.peg.2470	fig|6666666.84007.peg.41	fig|6666666.84005.peg.2369
>ORHOLOGY_269	fig|6666666.84005.peg.662---fig|6666666.84006.peg.1083	5
fig|6666666.84007.peg.1173	fig|6666666.84004.peg.278	fig|6666666.84006.peg.1083	fig|6666666.84005.peg.662	fig|6666666.84008.peg.730
>ORHOLOGY_270	fig|6666666.84004.peg.1492---fig|6666666.84007.peg.1818	5
fig|6666666.84004.peg.1492	fig|6666666.84006.peg.391	fig|6666666.84005.peg.1653	fig|6666666.84008.peg.905	fig|6666666.84007.peg.1818
>ORHOLOGY_271	fig|6666666.84004.peg.1645---fig|6666666.84008.peg.141	5
fig|6666666.84008.peg.141	fig|6666666.84006.peg.620	fig|6666666.84004.peg.1645	fig|6666666.84007.peg.1971	fig|6666666.84005.peg.1502
>ORHOLOGY_272	fig|6666666.84005.peg.1312---fig|6666666.84006.peg.510	5
fig|6666666.84004.peg.1842	fig|6666666.84008.peg.332	fig|6666666.84006.peg.510	fig|6666666.84007.peg.2163	fig|6666666.84005.peg.1312
>ORHOLOGY_273	fig|6666666.84005.peg.507---fig|6666666.84006.peg.1801	5
fig|6666666.84006.peg.1801	fig|6666666.84004.peg.446	fig|6666666.84008.peg.884	fig|6666666.84007.peg.1008	fig|6666666.84005.peg.507
>ORHOLOGY_274	fig|6666666.84006.peg.580---fig|6666666.84005.peg.1028	5
fig|6666666.84007.peg.550	fig|6666666.84008.peg.2326	fig|6666666.84005.peg.1028	fig|6666666.84004.peg.1116	fig|6666666.84006.peg.580
>ORHOLOGY_275	fig|6666666.84006.peg.1252---fig|6666666.84005.peg.1567	5
fig|6666666.84007.peg.1902	fig|6666666.84006.peg.1252	fig|6666666.84004.peg.1575	fig|6666666.84005.peg.1567	fig|6666666.84008.peg.77
>ORHOLOGY_276	fig|6666666.84006.peg.1966---fig|6666666.84005.peg.1417	5
fig|6666666.84004.peg.1733	fig|6666666.84006.peg.1966	fig|6666666.84008.peg.226	fig|6666666.84005.peg.1417	fig|6666666.84007.peg.2056
>ORHOLOGY_277	fig|6666666.84005.peg.934---fig|6666666.84006.peg.1096	5
fig|6666666.84007.peg.663	fig|6666666.84008.peg.1440	fig|6666666.84004.peg.1002	fig|6666666.84006.peg.1096	fig|6666666.84005.peg.934
>ORHOLOGY_278	fig|6666666.84007.peg.1731---fig|6666666.84004.peg.2201	5
fig|6666666.84004.peg.2201	fig|6666666.84008.peg.1205	fig|6666666.84006.peg.1904	fig|6666666.84005.peg.2214	fig|6666666.84007.peg.1731
>ORHOLOGY_279	fig|6666666.84005.peg.1806---fig|6666666.84008.peg.386	5
fig|6666666.84007.peg.230	fig|6666666.84006.peg.239	fig|6666666.84005.peg.1806	fig|6666666.84004.peg.1338	fig|6666666.84008.peg.386
>ORHOLOGY_280	fig|6666666.84008.peg.1875---fig|6666666.84007.peg.1227	5
fig|6666666.84006.peg.1382	fig|6666666.84008.peg.1875	fig|6666666.84005.peg.714	fig|6666666.84007.peg.1227	fig|6666666.84004.peg.224
>ORHOLOGY_281	fig|6666666.84007.peg.1725---fig|6666666.84004.peg.2208	5
fig|6666666.84008.peg.1199	fig|6666666.84005.peg.2208	fig|6666666.84006.peg.1898	fig|6666666.84007.peg.1725	fig|6666666.84004.peg.2208
>ORHOLOGY_282	fig|6666666.84006.peg.40---fig|6666666.84005.peg.2084	5
fig|6666666.84005.peg.2084	fig|6666666.84004.peg.1128	fig|6666666.84007.peg.432	fig|6666666.84006.peg.40	fig|6666666.84008.peg.2290
>ORHOLOGY_283	fig|6666666.84008.peg.1257---fig|6666666.84005.peg.2264	5
fig|6666666.84005.peg.2264	fig|6666666.84006.peg.874	fig|6666666.84004.peg.2428	fig|6666666.84007.peg.448	fig|6666666.84008.peg.1257
>ORHOLOGY_284	fig|6666666.84005.peg.713---fig|6666666.84007.peg.1226	5
fig|6666666.84004.peg.225	fig|6666666.84005.peg.713	fig|6666666.84008.peg.1874	fig|6666666.84006.peg.1381	fig|6666666.84007.peg.1226
>ORHOLOGY_285	fig|6666666.84007.peg.1047---fig|6666666.84004.peg.406	5
fig|6666666.84004.peg.406	fig|6666666.84006.peg.2186	fig|6666666.84007.peg.1047	fig|6666666.84005.peg.545	fig|6666666.84008.peg.845
>ORHOLOGY_286	fig|6666666.84004.peg.1745---fig|6666666.84007.peg.2068	5
fig|6666666.84005.peg.1405	fig|6666666.84007.peg.2068	fig|6666666.84004.peg.1745	fig|6666666.84006.peg.1954	fig|6666666.84008.peg.238
>ORHOLOGY_287	fig|6666666.84007.peg.1384---fig|6666666.84004.peg.67	5
fig|6666666.84008.peg.1773	fig|6666666.84004.peg.67	fig|6666666.84007.peg.1384	fig|6666666.84006.peg.2428	fig|6666666.84005.peg.868
>ORHOLOGY_288	fig|6666666.84007.peg.1996---fig|6666666.84006.peg.2027	5
fig|6666666.84006.peg.2027	fig|6666666.84005.peg.1477	fig|6666666.84008.peg.166	fig|6666666.84004.peg.1671	fig|6666666.84007.peg.1996
>ORHOLOGY_289	fig|6666666.84006.peg.1908---fig|6666666.84005.peg.2218	5
fig|6666666.84007.peg.1735	fig|6666666.84008.peg.1210	fig|6666666.84005.peg.2218	fig|6666666.84006.peg.1908	fig|6666666.84004.peg.2197
>ORHOLOGY_290	fig|6666666.84007.peg.1412---fig|6666666.84008.peg.1745	5
fig|6666666.84007.peg.1412	fig|6666666.84006.peg.2456	fig|6666666.84008.peg.1745	fig|6666666.84004.peg.39	fig|6666666.84005.peg.896
>ORHOLOGY_291	fig|6666666.84004.peg.315---fig|6666666.84007.peg.1136	5
fig|6666666.84007.peg.1136	fig|6666666.84004.peg.315	fig|6666666.84008.peg.764	fig|6666666.84005.peg.625	fig|6666666.84006.peg.2266
>ORHOLOGY_292	fig|6666666.84005.peg.1483---fig|6666666.84006.peg.2033	5
fig|6666666.84008.peg.160	fig|6666666.84004.peg.1665	fig|6666666.84007.peg.1990	fig|6666666.84006.peg.2033	fig|6666666.84005.peg.1483
>ORHOLOGY_293	fig|6666666.84004.peg.2113---fig|6666666.84007.peg.78	3
fig|6666666.84007.peg.78	fig|6666666.84004.peg.2113	fig|6666666.84008.peg.1280
>ORHOLOGY_294	fig|6666666.84006.peg.842---fig|6666666.84005.peg.1143	5
fig|6666666.84004.peg.2067	fig|6666666.84008.peg.1627	fig|6666666.84006.peg.842	fig|6666666.84007.peg.2395	fig|6666666.84005.peg.1143
>ORHOLOGY_295	fig|6666666.84006.peg.1184---fig|6666666.84008.peg.1352	5
fig|6666666.84004.peg.914	fig|6666666.84008.peg.1352	fig|6666666.84007.peg.750	fig|6666666.84006.peg.1184	fig|6666666.84005.peg.1023
>ORHOLOGY_296	fig|6666666.84005.peg.1761---fig|6666666.84004.peg.1383	5
fig|6666666.84006.peg.282	fig|6666666.84005.peg.1761	fig|6666666.84007.peg.186	fig|6666666.84008.peg.341	fig|6666666.84004.peg.1383
>ORHOLOGY_297	fig|6666666.84006.peg.1170---fig|6666666.84007.peg.736	5
fig|6666666.84005.peg.1008	fig|6666666.84004.peg.929	fig|6666666.84006.peg.1170	fig|6666666.84007.peg.736	fig|6666666.84008.peg.1366
>ORHOLOGY_298	fig|6666666.84004.peg.331---fig|6666666.84005.peg.611	5
fig|6666666.84007.peg.1120	fig|6666666.84005.peg.611	fig|6666666.84004.peg.331	fig|6666666.84006.peg.2252	fig|6666666.84008.peg.779
>ORHOLOGY_299	fig|6666666.84005.peg.2391---fig|6666666.84006.peg.1690	5
fig|6666666.84004.peg.2448	fig|6666666.84006.peg.1690	fig|6666666.84005.peg.2391	fig|6666666.84008.peg.1122	fig|6666666.84007.peg.19
>ORHOLOGY_300	fig|6666666.84004.peg.1014---fig|6666666.84007.peg.651	5
fig|6666666.84008.peg.1644	fig|6666666.84004.peg.1014	fig|6666666.84005.peg.1126	fig|6666666.84006.peg.726	fig|6666666.84007.peg.651
>ORHOLOGY_301	fig|6666666.84004.peg.2163---fig|6666666.84005.peg.2252	5
fig|6666666.84008.peg.1245	fig|6666666.84006.peg.2047	fig|6666666.84004.peg.2163	fig|6666666.84007.peg.1769	fig|6666666.84005.peg.2252
>ORHOLOGY_302	fig|6666666.84007.peg.660---fig|6666666.84005.peg.1135	5
fig|6666666.84008.peg.1635	fig|6666666.84006.peg.717	fig|6666666.84005.peg.1135	fig|6666666.84007.peg.660	fig|6666666.84004.peg.1005
>ORHOLOGY_303	fig|6666666.84006.peg.2417---fig|6666666.84005.peg.857	5
fig|6666666.84004.peg.78	fig|6666666.84006.peg.2417	fig|6666666.84005.peg.857	fig|6666666.84007.peg.1373	fig|6666666.84008.peg.1784
>ORHOLOGY_304	fig|6666666.84007.peg.1929---fig|6666666.84005.peg.1542	5
fig|6666666.84004.peg.1602	fig|6666666.84008.peg.101	fig|6666666.84006.peg.1227	fig|6666666.84007.peg.1929	fig|6666666.84005.peg.1542
>ORHOLOGY_305	fig|6666666.84005.peg.2179---fig|6666666.84008.peg.1170	5
fig|6666666.84004.peg.2237	fig|6666666.84007.peg.1696	fig|6666666.84008.peg.1170	fig|6666666.84006.peg.1871	fig|6666666.84005.peg.2179
>ORHOLOGY_306	fig|6666666.84005.peg.1823---fig|6666666.84008.peg.403	5
fig|6666666.84004.peg.1321	fig|6666666.84007.peg.247	fig|6666666.84006.peg.222	fig|6666666.84005.peg.1823	fig|6666666.84008.peg.403
>ORHOLOGY_307	fig|6666666.84005.peg.40---fig|6666666.84004.peg.908	5
fig|6666666.84004.peg.908	fig|6666666.84008.peg.2223	fig|6666666.84006.peg.12	fig|6666666.84005.peg.40	fig|6666666.84007.peg.1448
>ORHOLOGY_308	fig|6666666.84006.peg.846---fig|6666666.84005.peg.1147	5
fig|6666666.84004.peg.2063	fig|6666666.84007.peg.2391	fig|6666666.84005.peg.1147	fig|6666666.84008.peg.1623	fig|6666666.84006.peg.846
>ORHOLOGY_309	fig|6666666.84007.peg.1987---fig|6666666.84004.peg.1661	5
fig|6666666.84005.peg.1486	fig|6666666.84004.peg.1661	fig|6666666.84006.peg.2036	fig|6666666.84008.peg.157	fig|6666666.84007.peg.1987
>ORHOLOGY_310	fig|6666666.84006.peg.2412---fig|6666666.84005.peg.852	5
fig|6666666.84008.peg.1789	fig|6666666.84006.peg.2412	fig|6666666.84005.peg.852	fig|6666666.84004.peg.83	fig|6666666.84007.peg.1368
>ORHOLOGY_311	fig|6666666.84006.peg.1142---fig|6666666.84005.peg.980	5
fig|6666666.84004.peg.957	fig|6666666.84006.peg.1142	fig|6666666.84007.peg.708	fig|6666666.84005.peg.980	fig|6666666.84008.peg.1394
>ORHOLOGY_312	fig|6666666.84005.peg.1362---fig|6666666.84006.peg.566	5
fig|6666666.84005.peg.1362	fig|6666666.84007.peg.2111	fig|6666666.84008.peg.280	fig|6666666.84004.peg.1789	fig|6666666.84006.peg.566
>ORHOLOGY_313	fig|6666666.84008.peg.2043---fig|6666666.84006.peg.2328	5
fig|6666666.84005.peg.1225	fig|6666666.84008.peg.2043	fig|6666666.84007.peg.2250	fig|6666666.84004.peg.1928	fig|6666666.84006.peg.2328
>ORHOLOGY_314	fig|6666666.84007.peg.342---fig|6666666.84005.peg.1994	5
fig|6666666.84008.peg.603	fig|6666666.84007.peg.342	fig|6666666.84006.peg.129	fig|6666666.84004.peg.1219	fig|6666666.84005.peg.1994
>ORHOLOGY_315	fig|6666666.84006.peg.410---fig|6666666.84005.peg.1634	5
fig|6666666.84008.peg.8	fig|6666666.84005.peg.1634	fig|6666666.84007.peg.1837	fig|6666666.84004.peg.1511	fig|6666666.84006.peg.410
>ORHOLOGY_316	fig|6666666.84006.peg.2493---fig|6666666.84008.peg.1709	5
fig|6666666.84005.peg.932	fig|6666666.84006.peg.2493	fig|6666666.84008.peg.1709	fig|6666666.84004.peg.4	fig|6666666.84007.peg.1447
>ORHOLOGY_317	fig|6666666.84004.peg.2315---fig|6666666.84007.peg.1617	5
fig|6666666.84006.peg.1670	fig|6666666.84004.peg.2315	fig|6666666.84007.peg.1617	fig|6666666.84008.peg.2272	fig|6666666.84005.peg.2101
>ORHOLOGY_318	fig|6666666.84007.peg.2213---fig|6666666.84006.peg.2292	5
fig|6666666.84005.peg.1261	fig|6666666.84008.peg.2006	fig|6666666.84004.peg.1891	fig|6666666.84006.peg.2292	fig|6666666.84007.peg.2213
>ORHOLOGY_319	fig|6666666.84006.peg.106---fig|6666666.84005.peg.2017	5
fig|6666666.84008.peg.577	fig|6666666.84005.peg.2017	fig|6666666.84007.peg.366	fig|6666666.84004.peg.1195	fig|6666666.84006.peg.106
>ORHOLOGY_320	fig|6666666.84008.peg.116---fig|6666666.84007.peg.1945	3
fig|6666666.84008.peg.116	fig|6666666.84007.peg.1945	fig|6666666.84004.peg.1618
>ORHOLOGY_321	fig|6666666.84005.peg.1514---fig|6666666.84006.peg.1199	5
fig|6666666.84006.peg.1199	fig|6666666.84005.peg.1514	fig|6666666.84007.peg.1959	fig|6666666.84008.peg.129	fig|6666666.84004.peg.1633
>ORHOLOGY_322	fig|6666666.84004.peg.1854---fig|6666666.84005.peg.1300	5
fig|6666666.84008.peg.1968	fig|6666666.84005.peg.1300	fig|6666666.84006.peg.522	fig|6666666.84007.peg.2175	fig|6666666.84004.peg.1854
>ORHOLOGY_323	fig|6666666.84007.peg.2180---fig|6666666.84005.peg.1295	4
fig|6666666.84008.peg.1973	fig|6666666.84007.peg.2180	fig|6666666.84006.peg.527	fig|6666666.84005.peg.1295
>ORHOLOGY_324	fig|6666666.84006.peg.763---fig|6666666.84005.peg.1090	5
fig|6666666.84008.peg.1680	fig|6666666.84006.peg.763	fig|6666666.84004.peg.1050	fig|6666666.84005.peg.1090	fig|6666666.84007.peg.614
>ORHOLOGY_325	fig|6666666.84007.peg.2156---fig|6666666.84005.peg.1319	5
fig|6666666.84007.peg.2156	fig|6666666.84004.peg.1835	fig|6666666.84005.peg.1319	fig|6666666.84008.peg.325	fig|6666666.84006.peg.503
>ORHOLOGY_326	fig|6666666.84008.peg.384---fig|6666666.84005.peg.1804	5
fig|6666666.84007.peg.228	fig|6666666.84008.peg.384	fig|6666666.84005.peg.1804	fig|6666666.84004.peg.1340	fig|6666666.84006.peg.241
>ORHOLOGY_327	fig|6666666.84004.peg.2225---fig|6666666.84006.peg.1881	5
fig|6666666.84006.peg.1881	fig|6666666.84008.peg.1182	fig|6666666.84004.peg.2225	fig|6666666.84007.peg.1708	fig|6666666.84005.peg.2191
>ORHOLOGY_328	fig|6666666.84007.peg.1371---fig|6666666.84006.peg.2415	5
fig|6666666.84005.peg.855	fig|6666666.84006.peg.2415	fig|6666666.84007.peg.1371	fig|6666666.84004.peg.80	fig|6666666.84008.peg.1786
>ORHOLOGY_329	fig|6666666.84006.peg.134---fig|6666666.84008.peg.608	5
fig|6666666.84007.peg.337	fig|6666666.84008.peg.608	fig|6666666.84004.peg.1224	fig|6666666.84005.peg.1989	fig|6666666.84006.peg.134
>ORHOLOGY_330	fig|6666666.84004.peg.1738---fig|6666666.84005.peg.1412	5
fig|6666666.84006.peg.1961	fig|6666666.84005.peg.1412	fig|6666666.84007.peg.2061	fig|6666666.84008.peg.231	fig|6666666.84004.peg.1738
>ORHOLOGY_331	fig|6666666.84004.peg.356---fig|6666666.84007.peg.1095	5
fig|6666666.84008.peg.802	fig|6666666.84005.peg.588	fig|6666666.84006.peg.2229	fig|6666666.84007.peg.1095	fig|6666666.84004.peg.356
>ORHOLOGY_332	fig|6666666.84007.peg.1886---fig|6666666.84008.peg.55	5
fig|6666666.84007.peg.1886	fig|6666666.84005.peg.1583	fig|6666666.84006.peg.1273	fig|6666666.84004.peg.1559	fig|6666666.84008.peg.55
>ORHOLOGY_333	fig|6666666.84006.peg.1698---fig|6666666.84008.peg.1114	5
fig|6666666.84004.peg.2456	fig|6666666.84007.peg.27	fig|6666666.84008.peg.1114	fig|6666666.84005.peg.2383	fig|6666666.84006.peg.1698
>ORHOLOGY_334	fig|6666666.84007.peg.387---fig|6666666.84004.peg.1174	5
fig|6666666.84008.peg.556	fig|6666666.84006.peg.85	fig|6666666.84004.peg.1174	fig|6666666.84005.peg.2039	fig|6666666.84007.peg.387
>ORHOLOGY_335	fig|6666666.84004.peg.1045---fig|6666666.84007.peg.619	5
fig|6666666.84006.peg.758	fig|6666666.84007.peg.619	fig|6666666.84005.peg.1095	fig|6666666.84008.peg.1675	fig|6666666.84004.peg.1045
>ORHOLOGY_336	fig|6666666.84007.peg.1413---fig|6666666.84005.peg.897	5
fig|6666666.84004.peg.38	fig|6666666.84005.peg.897	fig|6666666.84008.peg.1744	fig|6666666.84006.peg.2457	fig|6666666.84007.peg.1413
>ORHOLOGY_337	fig|6666666.84004.peg.2445---fig|6666666.84007.peg.16	5
fig|6666666.84006.peg.1687	fig|6666666.84004.peg.2445	fig|6666666.84007.peg.16	fig|6666666.84005.peg.2394	fig|6666666.84008.peg.1125
>ORHOLOGY_338	fig|6666666.84007.peg.2040---fig|6666666.84004.peg.1717	5
fig|6666666.84005.peg.1433	fig|6666666.84004.peg.1717	fig|6666666.84006.peg.1983	fig|6666666.84007.peg.2040	fig|6666666.84008.peg.210
>ORHOLOGY_339	fig|6666666.84006.peg.2101---fig|6666666.84008.peg.1461	2
fig|6666666.84008.peg.1461	fig|6666666.84006.peg.2101
>ORHOLOGY_340	fig|6666666.84005.peg.1121---fig|6666666.84008.peg.1649	5
fig|6666666.84005.peg.1121	fig|6666666.84007.peg.646	fig|6666666.84008.peg.1649	fig|6666666.84006.peg.731	fig|6666666.84004.peg.1019
>ORHOLOGY_341	fig|6666666.84006.peg.56---fig|6666666.84005.peg.2068	5
fig|6666666.84004.peg.1144	fig|6666666.84005.peg.2068	fig|6666666.84006.peg.56	fig|6666666.84007.peg.416	fig|6666666.84008.peg.2306
>ORHOLOGY_342	fig|6666666.84007.peg.377---fig|6666666.84004.peg.1184	5
fig|6666666.84005.peg.2029	fig|6666666.84006.peg.95	fig|6666666.84004.peg.1184	fig|6666666.84007.peg.377	fig|6666666.84008.peg.566
>ORHOLOGY_343	fig|6666666.84007.peg.1665---fig|6666666.84004.peg.2267	5
fig|6666666.84005.peg.2148	fig|6666666.84004.peg.2267	fig|6666666.84006.peg.442	fig|6666666.84007.peg.1665	fig|6666666.84008.peg.1140
>ORHOLOGY_344	fig|6666666.84005.peg.788---fig|6666666.84008.peg.1947	5
fig|6666666.84004.peg.149	fig|6666666.84006.peg.970	fig|6666666.84008.peg.1947	fig|6666666.84007.peg.1300	fig|6666666.84005.peg.788
>ORHOLOGY_345	fig|6666666.84005.peg.929---fig|6666666.84006.peg.2490	5
fig|6666666.84008.peg.1712	fig|6666666.84004.peg.7	fig|6666666.84006.peg.2490	fig|6666666.84007.peg.1444	fig|6666666.84005.peg.929
>ORHOLOGY_346	fig|6666666.84006.peg.841---fig|6666666.84008.peg.1628	5
fig|6666666.84004.peg.2068	fig|6666666.84007.peg.2396	fig|6666666.84008.peg.1628	fig|6666666.84005.peg.1142	fig|6666666.84006.peg.841
>ORHOLOGY_347	fig|6666666.84007.peg.1564---fig|6666666.84004.peg.784	5
fig|6666666.84006.peg.1536	fig|6666666.84005.peg.139	fig|6666666.84008.peg.2122	fig|6666666.84004.peg.784	fig|6666666.84007.peg.1564
>ORHOLOGY_348	fig|6666666.84004.peg.242---fig|6666666.84007.peg.1209	5
fig|6666666.84005.peg.696	fig|6666666.84007.peg.1209	fig|6666666.84006.peg.1046	fig|6666666.84004.peg.242	fig|6666666.84008.peg.1856
>ORHOLOGY_349	fig|6666666.84004.peg.1326---fig|6666666.84007.peg.242	5
fig|6666666.84008.peg.398	fig|6666666.84006.peg.227	fig|6666666.84007.peg.242	fig|6666666.84005.peg.1818	fig|6666666.84004.peg.1326
>ORHOLOGY_350	fig|6666666.84006.peg.978---fig|6666666.84005.peg.780	5
fig|6666666.84007.peg.1290	fig|6666666.84008.peg.1939	fig|6666666.84005.peg.780	fig|6666666.84006.peg.978	fig|6666666.84004.peg.159
>ORHOLOGY_351	fig|6666666.84004.peg.202---fig|6666666.84007.peg.1247	5
fig|6666666.84008.peg.1896	fig|6666666.84005.peg.736	fig|6666666.84007.peg.1247	fig|6666666.84006.peg.1402	fig|6666666.84004.peg.202
>ORHOLOGY_352	fig|6666666.84008.peg.1761---fig|6666666.84004.peg.55	5
fig|6666666.84006.peg.2440	fig|6666666.84004.peg.55	fig|6666666.84007.peg.1396	fig|6666666.84008.peg.1761	fig|6666666.84005.peg.880
>ORHOLOGY_353	fig|6666666.84008.peg.279---fig|6666666.84006.peg.565	5
fig|6666666.84006.peg.565	fig|6666666.84008.peg.279	fig|6666666.84004.peg.1788	fig|6666666.84007.peg.2110	fig|6666666.84005.peg.1363
>ORHOLOGY_354	fig|6666666.84007.peg.259---fig|6666666.84004.peg.1308	5
fig|6666666.84006.peg.211	fig|6666666.84004.peg.1308	fig|6666666.84005.peg.1834	fig|6666666.84008.peg.415	fig|6666666.84007.peg.259
>ORHOLOGY_355	fig|6666666.84005.peg.747---fig|6666666.84006.peg.865	5
fig|6666666.84007.peg.1257	fig|6666666.84008.peg.1906	fig|6666666.84005.peg.747	fig|6666666.84004.peg.192	fig|6666666.84006.peg.865
>ORHOLOGY_356	fig|6666666.84006.peg.1272---fig|6666666.84008.peg.56	2
fig|6666666.84008.peg.56	fig|6666666.84006.peg.1272
>ORHOLOGY_357	fig|6666666.84006.peg.1220---fig|6666666.84005.peg.1535	5
fig|6666666.84008.peg.108	fig|6666666.84005.peg.1535	fig|6666666.84004.peg.1610	fig|6666666.84006.peg.1220	fig|6666666.84007.peg.1937
>ORHOLOGY_358	fig|6666666.84005.peg.1252---fig|6666666.84006.peg.2301	5
fig|6666666.84007.peg.2222	fig|6666666.84006.peg.2301	fig|6666666.84004.peg.1900	fig|6666666.84008.peg.2015	fig|6666666.84005.peg.1252
>ORHOLOGY_359	fig|6666666.84008.peg.1770---fig|6666666.84007.peg.1387	5
fig|6666666.84006.peg.2431	fig|6666666.84008.peg.1770	fig|6666666.84004.peg.64	fig|6666666.84005.peg.871	fig|6666666.84007.peg.1387
>ORHOLOGY_360	fig|6666666.84007.peg.2146---fig|6666666.84004.peg.1824	5
fig|6666666.84005.peg.1329	fig|6666666.84007.peg.2146	fig|6666666.84006.peg.493	fig|6666666.84004.peg.1824	fig|6666666.84008.peg.315
>ORHOLOGY_361	fig|6666666.84008.peg.1159---fig|6666666.84005.peg.2167	5
fig|6666666.84005.peg.2167	fig|6666666.84004.peg.2248	fig|6666666.84006.peg.897	fig|6666666.84007.peg.1684	fig|6666666.84008.peg.1159
>ORHOLOGY_362	fig|6666666.84007.peg.1353---fig|6666666.84004.peg.98	5
fig|6666666.84008.peg.1804	fig|6666666.84004.peg.98	fig|6666666.84005.peg.837	fig|6666666.84007.peg.1353	fig|6666666.84006.peg.2397
>ORHOLOGY_363	fig|6666666.84006.peg.2340---fig|6666666.84005.peg.1213	5
fig|6666666.84008.peg.2055	fig|6666666.84005.peg.1213	fig|6666666.84006.peg.2340	fig|6666666.84007.peg.2262	fig|6666666.84004.peg.1940
>ORHOLOGY_364	fig|6666666.84008.peg.2304---fig|6666666.84006.peg.54	5
fig|6666666.84004.peg.1142	fig|6666666.84007.peg.418	fig|6666666.84005.peg.2070	fig|6666666.84006.peg.54	fig|6666666.84008.peg.2304
>ORHOLOGY_365	fig|6666666.84004.peg.2092---fig|6666666.84007.peg.113	2
fig|6666666.84004.peg.2092	fig|6666666.84007.peg.113
>ORHOLOGY_366	fig|6666666.84005.peg.2381---fig|6666666.84006.peg.1700	5
fig|6666666.84008.peg.1112	fig|6666666.84004.peg.2458	fig|6666666.84006.peg.1700	fig|6666666.84007.peg.29	fig|6666666.84005.peg.2381
>ORHOLOGY_367	fig|6666666.84004.peg.1763---fig|6666666.84006.peg.541	5
fig|6666666.84007.peg.2086	fig|6666666.84005.peg.1387	fig|6666666.84008.peg.255	fig|6666666.84004.peg.1763	fig|6666666.84006.peg.541
>ORHOLOGY_368	fig|6666666.84008.peg.1757---fig|6666666.84005.peg.884	5
fig|6666666.84008.peg.1757	fig|6666666.84007.peg.1400	fig|6666666.84004.peg.51	fig|6666666.84006.peg.2444	fig|6666666.84005.peg.884
>ORHOLOGY_369	fig|6666666.84007.peg.525---fig|6666666.84004.peg.2351	5
fig|6666666.84006.peg.1746	fig|6666666.84005.peg.2341	fig|6666666.84008.peg.653	fig|6666666.84007.peg.525	fig|6666666.84004.peg.2351
>ORHOLOGY_370	fig|6666666.84008.peg.289---fig|6666666.84006.peg.575	5
fig|6666666.84007.peg.2120	fig|6666666.84005.peg.1353	fig|6666666.84008.peg.289	fig|6666666.84004.peg.1798	fig|6666666.84006.peg.575
>ORHOLOGY_371	fig|6666666.84006.peg.1371---fig|6666666.84005.peg.703	5
fig|6666666.84008.peg.1864	fig|6666666.84006.peg.1371	fig|6666666.84007.peg.1216	fig|6666666.84005.peg.703	fig|6666666.84004.peg.235
>ORHOLOGY_372	fig|6666666.84007.peg.1698---fig|6666666.84004.peg.2235	5
fig|6666666.84008.peg.1172	fig|6666666.84005.peg.2181	fig|6666666.84004.peg.2235	fig|6666666.84006.peg.1873	fig|6666666.84007.peg.1698
>ORHOLOGY_373	fig|6666666.84004.peg.1966---fig|6666666.84007.peg.2288	5
fig|6666666.84006.peg.2364	fig|6666666.84007.peg.2288	fig|6666666.84004.peg.1966	fig|6666666.84008.peg.2080	fig|6666666.84005.peg.1189
>ORHOLOGY_374	fig|6666666.84008.peg.352---fig|6666666.84005.peg.1772	5
fig|6666666.84007.peg.196	fig|6666666.84005.peg.1772	fig|6666666.84006.peg.271	fig|6666666.84004.peg.1373	fig|6666666.84008.peg.352
>ORHOLOGY_375	fig|6666666.84005.peg.604---fig|6666666.84008.peg.786	5
fig|6666666.84004.peg.338	fig|6666666.84007.peg.1113	fig|6666666.84005.peg.604	fig|6666666.84006.peg.2245	fig|6666666.84008.peg.786
>ORHOLOGY_376	fig|6666666.84008.peg.1877---fig|6666666.84004.peg.222	5
fig|6666666.84004.peg.222	fig|6666666.84006.peg.1384	fig|6666666.84008.peg.1877	fig|6666666.84007.peg.1229	fig|6666666.84005.peg.716
>ORHOLOGY_377	fig|6666666.84006.peg.1193---fig|6666666.84008.peg.135	5
fig|6666666.84005.peg.1508	fig|6666666.84007.peg.1965	fig|6666666.84004.peg.1639	fig|6666666.84008.peg.135	fig|6666666.84006.peg.1193
>ORHOLOGY_378	fig|6666666.84004.peg.1504---fig|6666666.84007.peg.1830	5
fig|6666666.84006.peg.403	fig|6666666.84005.peg.1641	fig|6666666.84007.peg.1830	fig|6666666.84008.peg.1	fig|6666666.84004.peg.1504
>ORHOLOGY_379	fig|6666666.84006.peg.1165---fig|6666666.84008.peg.1371	5
fig|6666666.84006.peg.1165	fig|6666666.84004.peg.934	fig|6666666.84005.peg.1003	fig|6666666.84008.peg.1371	fig|6666666.84007.peg.731
>ORHOLOGY_380	fig|6666666.84004.peg.815---fig|6666666.84007.peg.1523	5
fig|6666666.84008.peg.2153	fig|6666666.84004.peg.815	fig|6666666.84006.peg.1505	fig|6666666.84005.peg.108	fig|6666666.84007.peg.1523
>ORHOLOGY_381	fig|6666666.84006.peg.2360---fig|6666666.84008.peg.2076	5
fig|6666666.84008.peg.2076	fig|6666666.84006.peg.2360	fig|6666666.84007.peg.2284	fig|6666666.84005.peg.1193	fig|6666666.84004.peg.1962
>ORHOLOGY_382	fig|6666666.84008.peg.2062---fig|6666666.84007.peg.2269	5
fig|6666666.84007.peg.2269	fig|6666666.84006.peg.2347	fig|6666666.84005.peg.1206	fig|6666666.84008.peg.2062	fig|6666666.84004.peg.1947
>ORHOLOGY_383	fig|6666666.84005.peg.243---fig|6666666.84008.peg.1290	2
fig|6666666.84005.peg.243	fig|6666666.84008.peg.1290
>ORHOLOGY_384	fig|6666666.84006.peg.2448---fig|6666666.84007.peg.1404	5
fig|6666666.84004.peg.47	fig|6666666.84008.peg.1753	fig|6666666.84005.peg.888	fig|6666666.84007.peg.1404	fig|6666666.84006.peg.2448
>ORHOLOGY_385	fig|6666666.84004.peg.1474---fig|6666666.84008.peg.922	5
fig|6666666.84005.peg.1670	fig|6666666.84006.peg.374	fig|6666666.84007.peg.1800	fig|6666666.84004.peg.1474	fig|6666666.84008.peg.922
>ORHOLOGY_386	fig|6666666.84007.peg.423---fig|6666666.84004.peg.1137	5
fig|6666666.84006.peg.49	fig|6666666.84004.peg.1137	fig|6666666.84007.peg.423	fig|6666666.84005.peg.2075	fig|6666666.84008.peg.2299
>ORHOLOGY_387	fig|6666666.84004.peg.444---fig|6666666.84007.peg.1010	5
fig|6666666.84005.peg.509	fig|6666666.84006.peg.1925	fig|6666666.84007.peg.1010	fig|6666666.84004.peg.444	fig|6666666.84008.peg.882
>ORHOLOGY_388	fig|6666666.84006.peg.2004---fig|6666666.84005.peg.1454	5
fig|6666666.84006.peg.2004	fig|6666666.84005.peg.1454	fig|6666666.84004.peg.1694	fig|6666666.84007.peg.2019	fig|6666666.84008.peg.189
>ORHOLOGY_389	fig|6666666.84005.peg.1410---fig|6666666.84004.peg.1740	5
fig|6666666.84007.peg.2063	fig|6666666.84006.peg.1959	fig|6666666.84004.peg.1740	fig|6666666.84005.peg.1410	fig|6666666.84008.peg.233
>ORHOLOGY_390	fig|6666666.84007.peg.1345---fig|6666666.84006.peg.2389	5
fig|6666666.84005.peg.830	fig|6666666.84008.peg.1811	fig|6666666.84004.peg.105	fig|6666666.84006.peg.2389	fig|6666666.84007.peg.1345
>ORHOLOGY_391	fig|6666666.84005.peg.1485---fig|6666666.84006.peg.2035	3
fig|6666666.84008.peg.158	fig|6666666.84005.peg.1485	fig|6666666.84006.peg.2035
>ORHOLOGY_392	fig|6666666.84006.peg.57---fig|6666666.84005.peg.2067	5
fig|6666666.84005.peg.2067	fig|6666666.84006.peg.57	fig|6666666.84004.peg.1145	fig|6666666.84007.peg.415	fig|6666666.84008.peg.2307
>ORHOLOGY_393	fig|6666666.84006.peg.389---fig|6666666.84005.peg.1655	5
fig|6666666.84008.peg.907	fig|6666666.84004.peg.1490	fig|6666666.84005.peg.1655	fig|6666666.84007.peg.1816	fig|6666666.84006.peg.389
>ORHOLOGY_394	fig|6666666.84004.peg.1298---fig|6666666.84007.peg.269	5
fig|6666666.84005.peg.1844	fig|6666666.84006.peg.201	fig|6666666.84008.peg.425	fig|6666666.84004.peg.1298	fig|6666666.84007.peg.269
>ORHOLOGY_395	fig|6666666.84005.peg.1104---fig|6666666.84006.peg.748	5
fig|6666666.84007.peg.628	fig|6666666.84008.peg.1666	fig|6666666.84006.peg.748	fig|6666666.84005.peg.1104	fig|6666666.84004.peg.1036
>ORHOLOGY_396	fig|6666666.84007.peg.1049---fig|6666666.84008.peg.843	5
fig|6666666.84005.peg.547	fig|6666666.84006.peg.2188	fig|6666666.84007.peg.1049	fig|6666666.84008.peg.843	fig|6666666.84004.peg.404
>ORHOLOGY_397	fig|6666666.84008.peg.2110---fig|6666666.84007.peg.468	5
fig|6666666.84008.peg.2110	fig|6666666.84005.peg.2283	fig|6666666.84006.peg.894	fig|6666666.84004.peg.2408	fig|6666666.84007.peg.468
>ORHOLOGY_398	fig|6666666.84008.peg.251---fig|6666666.84004.peg.1758	5
fig|6666666.84005.peg.1392	fig|6666666.84007.peg.2081	fig|6666666.84006.peg.536	fig|6666666.84004.peg.1758	fig|6666666.84008.peg.251
>ORHOLOGY_399	fig|6666666.84008.peg.1256---fig|6666666.84005.peg.2263	5
fig|6666666.84004.peg.2429	fig|6666666.84007.peg.447	fig|6666666.84008.peg.1256	fig|6666666.84006.peg.873	fig|6666666.84005.peg.2263
>ORHOLOGY_400	fig|6666666.84007.peg.1654---fig|6666666.84004.peg.2278	5
fig|6666666.84005.peg.2137	fig|6666666.84004.peg.2278	fig|6666666.84006.peg.454	fig|6666666.84007.peg.1654	fig|6666666.84008.peg.2236
>ORHOLOGY_401	fig|6666666.84004.peg.481---fig|6666666.84007.peg.972	5
fig|6666666.84004.peg.481	fig|6666666.84005.peg.474	fig|6666666.84007.peg.972	fig|6666666.84006.peg.1834	fig|6666666.84008.peg.1521
>ORHOLOGY_402	fig|6666666.84007.peg.891---fig|6666666.84005.peg.398	5
fig|6666666.84007.peg.891	fig|6666666.84005.peg.398	fig|6666666.84006.peg.1326	fig|6666666.84004.peg.567	fig|6666666.84008.peg.1591
>ORHOLOGY_403	fig|6666666.84004.peg.2271---fig|6666666.84005.peg.2144	5
fig|6666666.84006.peg.446	fig|6666666.84005.peg.2144	fig|6666666.84007.peg.1661	fig|6666666.84008.peg.1136	fig|6666666.84004.peg.2271
>ORHOLOGY_404	fig|6666666.84004.peg.1024---fig|6666666.84005.peg.1116	5
fig|6666666.84008.peg.1654	fig|6666666.84005.peg.1116	fig|6666666.84006.peg.736	fig|6666666.84004.peg.1024	fig|6666666.84007.peg.641
>ORHOLOGY_405	fig|6666666.84004.peg.749---fig|6666666.84007.peg.1600	5
fig|6666666.84008.peg.1327	fig|6666666.84007.peg.1600	fig|6666666.84004.peg.749	fig|6666666.84005.peg.175	fig|6666666.84006.peg.1426
>ORHOLOGY_406	fig|6666666.84005.peg.1662---fig|6666666.84006.peg.382	5
fig|6666666.84004.peg.1483	fig|6666666.84007.peg.1809	fig|6666666.84008.peg.914	fig|6666666.84006.peg.382	fig|6666666.84005.peg.1662
>ORHOLOGY_407	fig|6666666.84008.peg.373---fig|6666666.84006.peg.252	5
fig|6666666.84005.peg.1793	fig|6666666.84004.peg.1352	fig|6666666.84008.peg.373	fig|6666666.84006.peg.252	fig|6666666.84007.peg.216
>ORHOLOGY_408	fig|6666666.84006.peg.338---fig|6666666.84004.peg.1443	5
fig|6666666.84007.peg.127	fig|6666666.84005.peg.1700	fig|6666666.84006.peg.338	fig|6666666.84008.peg.952	fig|6666666.84004.peg.1443
>ORHOLOGY_409	fig|6666666.84008.peg.1681---fig|6666666.84006.peg.764	5
fig|6666666.84004.peg.1051	fig|6666666.84007.peg.613	fig|6666666.84006.peg.764	fig|6666666.84005.peg.1089	fig|6666666.84008.peg.1681
>ORHOLOGY_410	fig|6666666.84006.peg.2365---fig|6666666.84005.peg.1188	5
fig|6666666.84006.peg.2365	fig|6666666.84007.peg.2289	fig|6666666.84008.peg.2081	fig|6666666.84005.peg.1188	fig|6666666.84004.peg.1967
>ORHOLOGY_411	fig|6666666.84007.peg.542---fig|6666666.84004.peg.2334	5
fig|6666666.84006.peg.1729	fig|6666666.84005.peg.2358	fig|6666666.84004.peg.2334	fig|6666666.84007.peg.542	fig|6666666.84008.peg.636
>ORHOLOGY_412	fig|6666666.84007.peg.1152---fig|6666666.84004.peg.299	5
fig|6666666.84007.peg.1152	fig|6666666.84008.peg.751	fig|6666666.84006.peg.1062	fig|6666666.84005.peg.640	fig|6666666.84004.peg.299
>ORHOLOGY_413	fig|6666666.84008.peg.1485---fig|6666666.84006.peg.2076	3
fig|6666666.84008.peg.1485	fig|6666666.84006.peg.2076	fig|6666666.84007.peg.2364
>ORHOLOGY_414	fig|6666666.84008.peg.1414---fig|6666666.84006.peg.1122	5
fig|6666666.84005.peg.960	fig|6666666.84004.peg.977	fig|6666666.84007.peg.688	fig|6666666.84006.peg.1122	fig|6666666.84008.peg.1414
>ORHOLOGY_415	fig|6666666.84006.peg.2465---fig|6666666.84004.peg.31	5
fig|6666666.84005.peg.904	fig|6666666.84004.peg.31	fig|6666666.84007.peg.1420	fig|6666666.84006.peg.2465	fig|6666666.84008.peg.1736
>ORHOLOGY_416	fig|6666666.84005.peg.1203---fig|6666666.84006.peg.2350	5
fig|6666666.84008.peg.2065	fig|6666666.84007.peg.2272	fig|6666666.84004.peg.1951	fig|6666666.84006.peg.2350	fig|6666666.84005.peg.1203
>ORHOLOGY_417	fig|6666666.84007.peg.1350---fig|6666666.84004.peg.101	5
fig|6666666.84005.peg.834	fig|6666666.84004.peg.101	fig|6666666.84006.peg.2394	fig|6666666.84008.peg.1807	fig|6666666.84007.peg.1350
>ORHOLOGY_418	fig|6666666.84007.peg.1402---fig|6666666.84008.peg.1755	5
fig|6666666.84007.peg.1402	fig|6666666.84006.peg.2446	fig|6666666.84004.peg.49	fig|6666666.84005.peg.886	fig|6666666.84008.peg.1755
>ORHOLOGY_419	fig|6666666.84005.peg.492---fig|6666666.84006.peg.1816	5
fig|6666666.84007.peg.990	fig|6666666.84006.peg.1816	fig|6666666.84008.peg.1503	fig|6666666.84005.peg.492	fig|6666666.84004.peg.463
>ORHOLOGY_420	fig|6666666.84007.peg.803---fig|6666666.84008.peg.1086	5
fig|6666666.84004.peg.660	fig|6666666.84007.peg.803	fig|6666666.84006.peg.1022	fig|6666666.84008.peg.1086	fig|6666666.84005.peg.319
>ORHOLOGY_421	fig|6666666.84006.peg.69---fig|6666666.84008.peg.2319	5
fig|6666666.84004.peg.1158	fig|6666666.84006.peg.69	fig|6666666.84007.peg.403	fig|6666666.84005.peg.2055	fig|6666666.84008.peg.2319
>ORHOLOGY_422	fig|6666666.84008.peg.1212---fig|6666666.84006.peg.1910	5
fig|6666666.84006.peg.1910	fig|6666666.84008.peg.1212	fig|6666666.84007.peg.1737	fig|6666666.84005.peg.2220	fig|6666666.84004.peg.2195
>ORHOLOGY_423	fig|6666666.84006.peg.1740---fig|6666666.84007.peg.531	5
fig|6666666.84008.peg.647	fig|6666666.84007.peg.531	fig|6666666.84006.peg.1740	fig|6666666.84005.peg.2347	fig|6666666.84004.peg.2345
>ORHOLOGY_424	fig|6666666.84004.peg.1093---fig|6666666.84007.peg.574	5
fig|6666666.84007.peg.574	fig|6666666.84005.peg.1052	fig|6666666.84006.peg.658	fig|6666666.84004.peg.1093	fig|6666666.84008.peg.2350
>ORHOLOGY_425	fig|6666666.84005.peg.2226---fig|6666666.84006.peg.1916	5
fig|6666666.84007.peg.1743	fig|6666666.84004.peg.2189	fig|6666666.84005.peg.2226	fig|6666666.84008.peg.1218	fig|6666666.84006.peg.1916
>ORHOLOGY_426	fig|6666666.84007.peg.2148---fig|6666666.84008.peg.317	5
fig|6666666.84008.peg.317	fig|6666666.84007.peg.2148	fig|6666666.84004.peg.1826	fig|6666666.84005.peg.1327	fig|6666666.84006.peg.495
>ORHOLOGY_427	fig|6666666.84006.peg.1949---fig|6666666.84005.peg.1400	5
fig|6666666.84004.peg.1750	fig|6666666.84005.peg.1400	fig|6666666.84008.peg.243	fig|6666666.84006.peg.1949	fig|6666666.84007.peg.2073
>ORHOLOGY_428	fig|6666666.84005.peg.955---fig|6666666.84006.peg.1117	5
fig|6666666.84004.peg.981	fig|6666666.84007.peg.684	fig|6666666.84006.peg.1117	fig|6666666.84005.peg.955	fig|6666666.84008.peg.1419
>ORHOLOGY_429	fig|6666666.84008.peg.1227---fig|6666666.84005.peg.2235	5
fig|6666666.84004.peg.2180	fig|6666666.84008.peg.1227	fig|6666666.84006.peg.2064	fig|6666666.84007.peg.1752	fig|6666666.84005.peg.2235
>ORHOLOGY_430	fig|6666666.84008.peg.2334---fig|6666666.84006.peg.588	5
fig|6666666.84008.peg.2334	fig|6666666.84005.peg.1036	fig|6666666.84006.peg.588	fig|6666666.84004.peg.1109	fig|6666666.84007.peg.558
>ORHOLOGY_431	fig|6666666.84006.peg.858---fig|6666666.84007.peg.2379	5
fig|6666666.84007.peg.2379	fig|6666666.84005.peg.1159	fig|6666666.84006.peg.858	fig|6666666.84004.peg.2051	fig|6666666.84008.peg.1611
>ORHOLOGY_432	fig|6666666.84004.peg.863---fig|6666666.84007.peg.1493	5
fig|6666666.84005.peg.78	fig|6666666.84006.peg.1588	fig|6666666.84008.peg.2182	fig|6666666.84007.peg.1493	fig|6666666.84004.peg.863
>ORHOLOGY_433	fig|6666666.84005.peg.1297---fig|6666666.84006.peg.525	5
fig|6666666.84007.peg.2178	fig|6666666.84006.peg.525	fig|6666666.84004.peg.1857	fig|6666666.84008.peg.1971	fig|6666666.84005.peg.1297
>ORHOLOGY_434	fig|6666666.84005.peg.2250---fig|6666666.84008.peg.1243	5
fig|6666666.84008.peg.1243	fig|6666666.84004.peg.2165	fig|6666666.84005.peg.2250	fig|6666666.84007.peg.1767	fig|6666666.84006.peg.2049
>ORHOLOGY_435	fig|6666666.84004.peg.1719---fig|6666666.84007.peg.2042	5
fig|6666666.84007.peg.2042	fig|6666666.84005.peg.1431	fig|6666666.84006.peg.1981	fig|6666666.84008.peg.212	fig|6666666.84004.peg.1719
>ORHOLOGY_436	fig|6666666.84004.peg.1090---fig|6666666.84007.peg.577	5
fig|6666666.84007.peg.577	fig|6666666.84004.peg.1090	fig|6666666.84006.peg.655	fig|6666666.84008.peg.2353	fig|6666666.84005.peg.1055
>ORHOLOGY_437	fig|6666666.84006.peg.2404---fig|6666666.84005.peg.844	5
fig|6666666.84007.peg.1360	fig|6666666.84004.peg.91	fig|6666666.84008.peg.1797	fig|6666666.84005.peg.844	fig|6666666.84006.peg.2404
>ORHOLOGY_438	fig|6666666.84004.peg.63---fig|6666666.84007.peg.1388	5
fig|6666666.84004.peg.63	fig|6666666.84006.peg.2432	fig|6666666.84007.peg.1388	fig|6666666.84008.peg.1769	fig|6666666.84005.peg.872
>ORHOLOGY_439	fig|6666666.84007.peg.494---fig|6666666.84004.peg.2382	5
fig|6666666.84007.peg.494	fig|6666666.84008.peg.683	fig|6666666.84006.peg.1777	fig|6666666.84004.peg.2382	fig|6666666.84005.peg.2308
>ORHOLOGY_440	fig|6666666.84004.peg.1336---fig|6666666.84007.peg.232	5
fig|6666666.84006.peg.237	fig|6666666.84007.peg.232	fig|6666666.84004.peg.1336	fig|6666666.84005.peg.1808	fig|6666666.84008.peg.388
>ORHOLOGY_441	fig|6666666.84008.peg.1711---fig|6666666.84005.peg.930	5
fig|6666666.84006.peg.2491	fig|6666666.84004.peg.6	fig|6666666.84007.peg.1445	fig|6666666.84005.peg.930	fig|6666666.84008.peg.1711
>ORHOLOGY_442	fig|6666666.84006.peg.996---fig|6666666.84005.peg.761	5
fig|6666666.84008.peg.1920	fig|6666666.84005.peg.761	fig|6666666.84007.peg.1271	fig|6666666.84006.peg.996	fig|6666666.84004.peg.177
>ORHOLOGY_443	fig|6666666.84004.peg.443---fig|6666666.84007.peg.1011	5
fig|6666666.84006.peg.1926	fig|6666666.84004.peg.443	fig|6666666.84007.peg.1011	fig|6666666.84005.peg.510	fig|6666666.84008.peg.881
>ORHOLOGY_444	fig|6666666.84008.peg.1721---fig|6666666.84005.peg.920	5
fig|6666666.84004.peg.16	fig|6666666.84007.peg.1435	fig|6666666.84006.peg.2481	fig|6666666.84008.peg.1721	fig|6666666.84005.peg.920
>ORHOLOGY_445	fig|6666666.84005.peg.1097---fig|6666666.84008.peg.1673	5
fig|6666666.84007.peg.621	fig|6666666.84008.peg.1673	fig|6666666.84005.peg.1097	fig|6666666.84004.peg.1043	fig|6666666.84006.peg.755
>ORHOLOGY_446	fig|6666666.84007.peg.1116---fig|6666666.84006.peg.2248	5
fig|6666666.84006.peg.2248	fig|6666666.84007.peg.1116	fig|6666666.84004.peg.335	fig|6666666.84005.peg.607	fig|6666666.84008.peg.783
>ORHOLOGY_447	fig|6666666.84007.peg.1147---fig|6666666.84004.peg.304	2
fig|6666666.84004.peg.304	fig|6666666.84007.peg.1147
>ORHOLOGY_448	fig|6666666.84008.peg.1820---fig|6666666.84005.peg.822	5
fig|6666666.84006.peg.933	fig|6666666.84008.peg.1820	fig|6666666.84007.peg.1337	fig|6666666.84004.peg.113	fig|6666666.84005.peg.822
>ORHOLOGY_449	fig|6666666.84005.peg.1099---fig|6666666.84008.peg.1671	5
fig|6666666.84006.peg.753	fig|6666666.84004.peg.1041	fig|6666666.84008.peg.1671	fig|6666666.84007.peg.623	fig|6666666.84005.peg.1099
>ORHOLOGY_450	fig|6666666.84004.peg.532---fig|6666666.84007.peg.926	2
fig|6666666.84004.peg.532	fig|6666666.84007.peg.926
>ORHOLOGY_451	fig|6666666.84006.peg.2437---fig|6666666.84007.peg.1393	5
fig|6666666.84004.peg.58	fig|6666666.84007.peg.1393	fig|6666666.84008.peg.1764	fig|6666666.84006.peg.2437	fig|6666666.84005.peg.877
>ORHOLOGY_452	fig|6666666.84007.peg.2152---fig|6666666.84004.peg.1831	5
fig|6666666.84006.peg.499	fig|6666666.84004.peg.1831	fig|6666666.84008.peg.321	fig|6666666.84007.peg.2152	fig|6666666.84005.peg.1323
>ORHOLOGY_453	fig|6666666.84006.peg.1970---fig|6666666.84005.peg.1421	5
fig|6666666.84007.peg.2052	fig|6666666.84008.peg.222	fig|6666666.84006.peg.1970	fig|6666666.84004.peg.1729	fig|6666666.84005.peg.1421
>ORHOLOGY_454	fig|6666666.84005.peg.2355---fig|6666666.84008.peg.639	5
fig|6666666.84006.peg.1732	fig|6666666.84005.peg.2355	fig|6666666.84004.peg.2337	fig|6666666.84007.peg.539	fig|6666666.84008.peg.639
>ORHOLOGY_455	fig|6666666.84006.peg.401---fig|6666666.84008.peg.895	5
fig|6666666.84005.peg.1643	fig|6666666.84008.peg.895	fig|6666666.84004.peg.1502	fig|6666666.84007.peg.1828	fig|6666666.84006.peg.401
>ORHOLOGY_456	fig|6666666.84006.peg.767---fig|6666666.84008.peg.1684	5
fig|6666666.84005.peg.1086	fig|6666666.84008.peg.1684	fig|6666666.84004.peg.1054	fig|6666666.84007.peg.610	fig|6666666.84006.peg.767
>ORHOLOGY_457	fig|6666666.84007.peg.2026---fig|6666666.84004.peg.1702	5
fig|6666666.84005.peg.1447	fig|6666666.84008.peg.196	fig|6666666.84006.peg.1997	fig|6666666.84004.peg.1702	fig|6666666.84007.peg.2026
>ORHOLOGY_458	fig|6666666.84007.peg.1584---fig|6666666.84006.peg.1410	5
fig|6666666.84004.peg.765	fig|6666666.84006.peg.1410	fig|6666666.84007.peg.1584	fig|6666666.84008.peg.1343	fig|6666666.84005.peg.159
>ORHOLOGY_459	fig|6666666.84004.peg.1233---fig|6666666.84007.peg.328	5
fig|6666666.84006.peg.143	fig|6666666.84005.peg.1980	fig|6666666.84008.peg.617	fig|6666666.84004.peg.1233	fig|6666666.84007.peg.328
>ORHOLOGY_460	fig|6666666.84008.peg.643---fig|6666666.84005.peg.2351	5
fig|6666666.84004.peg.2341	fig|6666666.84007.peg.535	fig|6666666.84008.peg.643	fig|6666666.84006.peg.1736	fig|6666666.84005.peg.2351
>ORHOLOGY_461	fig|6666666.84006.peg.1280---fig|6666666.84004.peg.1552	5
fig|6666666.84008.peg.48	fig|6666666.84006.peg.1280	fig|6666666.84005.peg.1590	fig|6666666.84007.peg.1879	fig|6666666.84004.peg.1552
>ORHOLOGY_462	fig|6666666.84005.peg.1425---fig|6666666.84006.peg.1974	5
fig|6666666.84004.peg.1725	fig|6666666.84008.peg.218	fig|6666666.84005.peg.1425	fig|6666666.84007.peg.2048	fig|6666666.84006.peg.1974
>ORHOLOGY_463	fig|6666666.84005.peg.1586---fig|6666666.84007.peg.1882	5
fig|6666666.84006.peg.1277	fig|6666666.84004.peg.1555	fig|6666666.84008.peg.52	fig|6666666.84005.peg.1586	fig|6666666.84007.peg.1882
>ORHOLOGY_464	fig|6666666.84007.peg.1796---fig|6666666.84004.peg.1470	5
fig|6666666.84006.peg.370	fig|6666666.84005.peg.1675	fig|6666666.84008.peg.926	fig|6666666.84004.peg.1470	fig|6666666.84007.peg.1796
>ORHOLOGY_465	fig|6666666.84005.peg.1153---fig|6666666.84008.peg.1617	5
fig|6666666.84004.peg.2057	fig|6666666.84006.peg.852	fig|6666666.84008.peg.1617	fig|6666666.84005.peg.1153	fig|6666666.84007.peg.2385
>ORHOLOGY_466	fig|6666666.84006.peg.950---fig|6666666.84005.peg.805	5
fig|6666666.84005.peg.805	fig|6666666.84008.peg.1837	fig|6666666.84006.peg.950	fig|6666666.84007.peg.1319	fig|6666666.84004.peg.131
>ORHOLOGY_467	fig|6666666.84006.peg.899---fig|6666666.84008.peg.1157	5
fig|6666666.84005.peg.2165	fig|6666666.84006.peg.899	fig|6666666.84004.peg.2250	fig|6666666.84007.peg.1682	fig|6666666.84008.peg.1157
>ORHOLOGY_468	fig|6666666.84006.peg.1737---fig|6666666.84004.peg.2342	5
fig|6666666.84008.peg.644	fig|6666666.84007.peg.534	fig|6666666.84005.peg.2350	fig|6666666.84004.peg.2342	fig|6666666.84006.peg.1737
>ORHOLOGY_469	fig|6666666.84005.peg.1530---fig|6666666.84006.peg.1215	5
fig|6666666.84006.peg.1215	fig|6666666.84007.peg.1942	fig|6666666.84008.peg.113	fig|6666666.84004.peg.1615	fig|6666666.84005.peg.1530
>ORHOLOGY_470	fig|6666666.84007.peg.479---fig|6666666.84004.peg.2397	5
fig|6666666.84004.peg.2397	fig|6666666.84008.peg.698	fig|6666666.84005.peg.2293	fig|6666666.84007.peg.479	fig|6666666.84006.peg.1793
>ORHOLOGY_471	fig|6666666.84008.peg.1796---fig|6666666.84007.peg.1361	5
fig|6666666.84006.peg.2405	fig|6666666.84008.peg.1796	fig|6666666.84005.peg.845	fig|6666666.84004.peg.90	fig|6666666.84007.peg.1361
>ORHOLOGY_472	fig|6666666.84005.peg.1016---fig|6666666.84006.peg.1178	5
fig|6666666.84008.peg.1358	fig|6666666.84005.peg.1016	fig|6666666.84007.peg.744	fig|6666666.84004.peg.920	fig|6666666.84006.peg.1178
>ORHOLOGY_473	fig|6666666.84008.peg.827---fig|6666666.84007.peg.1071	5
fig|6666666.84006.peg.2204	fig|6666666.84004.peg.381	fig|6666666.84005.peg.563	fig|6666666.84007.peg.1071	fig|6666666.84008.peg.827
>ORHOLOGY_474	fig|6666666.84004.peg.1778---fig|6666666.84007.peg.2101	5
fig|6666666.84008.peg.270	fig|6666666.84006.peg.556	fig|6666666.84007.peg.2101	fig|6666666.84004.peg.1778	fig|6666666.84005.peg.1372
>ORHOLOGY_475	fig|6666666.84005.peg.1196---fig|6666666.84006.peg.2357	5
fig|6666666.84007.peg.2281	fig|6666666.84006.peg.2357	fig|6666666.84004.peg.1959	fig|6666666.84008.peg.2073	fig|6666666.84005.peg.1196
>ORHOLOGY_476	fig|6666666.84008.peg.2298---fig|6666666.84005.peg.2076	5
fig|6666666.84008.peg.2298	fig|6666666.84006.peg.48	fig|6666666.84005.peg.2076	fig|6666666.84007.peg.424	fig|6666666.84004.peg.1136
>ORHOLOGY_477	fig|6666666.84006.peg.216---fig|6666666.84008.peg.410	5
fig|6666666.84004.peg.1315	fig|6666666.84006.peg.216	fig|6666666.84005.peg.1829	fig|6666666.84007.peg.253	fig|6666666.84008.peg.410
>ORHOLOGY_478	fig|6666666.84007.peg.862---fig|6666666.84004.peg.598	5
fig|6666666.84005.peg.372	fig|6666666.84008.peg.1026	fig|6666666.84007.peg.862	fig|6666666.84004.peg.598	fig|6666666.84006.peg.2163
>ORHOLOGY_479	fig|6666666.84006.peg.2434---fig|6666666.84004.peg.61	5
fig|6666666.84008.peg.1767	fig|6666666.84004.peg.61	fig|6666666.84007.peg.1390	fig|6666666.84005.peg.874	fig|6666666.84006.peg.2434
>ORHOLOGY_480	fig|6666666.84006.peg.1443---fig|6666666.84005.peg.1289	5
fig|6666666.84004.peg.1864	fig|6666666.84006.peg.1443	fig|6666666.84008.peg.1979	fig|6666666.84005.peg.1289	fig|6666666.84007.peg.2186
>ORHOLOGY_481	fig|6666666.84008.peg.99---fig|6666666.84006.peg.1229	5
fig|6666666.84006.peg.1229	fig|6666666.84005.peg.1544	fig|6666666.84008.peg.99	fig|6666666.84007.peg.1927	fig|6666666.84004.peg.1600
>ORHOLOGY_482	fig|6666666.84008.peg.1355---fig|6666666.84007.peg.747	5
fig|6666666.84005.peg.1019	fig|6666666.84006.peg.1181	fig|6666666.84004.peg.917	fig|6666666.84008.peg.1355	fig|6666666.84007.peg.747
>ORHOLOGY_483	fig|6666666.84006.peg.547---fig|6666666.84004.peg.1769	5
fig|6666666.84004.peg.1769	fig|6666666.84007.peg.2092	fig|6666666.84005.peg.1381	fig|6666666.84008.peg.261	fig|6666666.84006.peg.547
>ORHOLOGY_484	fig|6666666.84005.peg.2158---fig|6666666.84008.peg.1150	5
fig|6666666.84007.peg.1675	fig|6666666.84004.peg.2257	fig|6666666.84006.peg.906	fig|6666666.84008.peg.1150	fig|6666666.84005.peg.2158
>ORHOLOGY_485	fig|6666666.84004.peg.951---fig|6666666.84005.peg.986	5
fig|6666666.84005.peg.986	fig|6666666.84008.peg.1388	fig|6666666.84006.peg.1148	fig|6666666.84007.peg.714	fig|6666666.84004.peg.951
>ORHOLOGY_486	fig|6666666.84005.peg.1771---fig|6666666.84008.peg.351	5
fig|6666666.84004.peg.1374	fig|6666666.84008.peg.351	fig|6666666.84006.peg.272	fig|6666666.84007.peg.195	fig|6666666.84005.peg.1771
>ORHOLOGY_487	fig|6666666.84006.peg.2228---fig|6666666.84004.peg.357	5
fig|6666666.84005.peg.587	fig|6666666.84008.peg.803	fig|6666666.84007.peg.1094	fig|6666666.84004.peg.357	fig|6666666.84006.peg.2228
>ORHOLOGY_488	fig|6666666.84004.peg.337---fig|6666666.84006.peg.2246	5
fig|6666666.84006.peg.2246	fig|6666666.84008.peg.785	fig|6666666.84005.peg.605	fig|6666666.84007.peg.1114	fig|6666666.84004.peg.337
>ORHOLOGY_489	fig|6666666.84007.peg.487---fig|6666666.84004.peg.2389	5
fig|6666666.84008.peg.690	fig|6666666.84007.peg.487	fig|6666666.84004.peg.2389	fig|6666666.84006.peg.1784	fig|6666666.84005.peg.2301
>ORHOLOGY_490	fig|6666666.84004.peg.1260---fig|6666666.84007.peg.304	5
fig|6666666.84004.peg.1260	fig|6666666.84006.peg.165	fig|6666666.84007.peg.304	fig|6666666.84005.peg.1881	fig|6666666.84008.peg.462
>ORHOLOGY_491	fig|6666666.84005.peg.1986---fig|6666666.84006.peg.137	5
fig|6666666.84005.peg.1986	fig|6666666.84006.peg.137	fig|6666666.84007.peg.334	fig|6666666.84008.peg.611	fig|6666666.84004.peg.1227
>ORHOLOGY_492	fig|6666666.84004.peg.1327---fig|6666666.84007.peg.241	5
fig|6666666.84008.peg.397	fig|6666666.84005.peg.1817	fig|6666666.84007.peg.241	fig|6666666.84006.peg.228	fig|6666666.84004.peg.1327
>ORHOLOGY_493	fig|6666666.84006.peg.2396---fig|6666666.84005.peg.836	5
fig|6666666.84006.peg.2396	fig|6666666.84004.peg.99	fig|6666666.84007.peg.1352	fig|6666666.84005.peg.836	fig|6666666.84008.peg.1805
>ORHOLOGY_494	fig|6666666.84004.peg.418---fig|6666666.84007.peg.1035	5
fig|6666666.84006.peg.1948	fig|6666666.84004.peg.418	fig|6666666.84008.peg.857	fig|6666666.84005.peg.533	fig|6666666.84007.peg.1035
>ORHOLOGY_495	fig|6666666.84004.peg.1535---fig|6666666.84007.peg.1861	5
fig|6666666.84008.peg.32	fig|6666666.84005.peg.1606	fig|6666666.84007.peg.1861	fig|6666666.84006.peg.437	fig|6666666.84004.peg.1535
>ORHOLOGY_496	fig|6666666.84005.peg.1288---fig|6666666.84006.peg.1442	5
fig|6666666.84007.peg.2187	fig|6666666.84008.peg.1980	fig|6666666.84006.peg.1442	fig|6666666.84004.peg.1865	fig|6666666.84005.peg.1288
>ORHOLOGY_497	fig|6666666.84004.peg.1216---fig|6666666.84007.peg.345	5
fig|6666666.84008.peg.599	fig|6666666.84007.peg.345	fig|6666666.84005.peg.1998	fig|6666666.84004.peg.1216	fig|6666666.84006.peg.125
>ORHOLOGY_498	fig|6666666.84005.peg.455---fig|6666666.84008.peg.1538	5
fig|6666666.84008.peg.1538	fig|6666666.84005.peg.455	fig|6666666.84006.peg.1851	fig|6666666.84007.peg.954	fig|6666666.84004.peg.499
>ORHOLOGY_499	fig|6666666.84007.peg.1844---fig|6666666.84004.peg.1518	5
fig|6666666.84008.peg.15	fig|6666666.84006.peg.417	fig|6666666.84007.peg.1844	fig|6666666.84005.peg.1627	fig|6666666.84004.peg.1518
>ORHOLOGY_500	fig|6666666.84007.peg.1026---fig|6666666.84004.peg.427	5
fig|6666666.84004.peg.427	fig|6666666.84005.peg.525	fig|6666666.84006.peg.1940	fig|6666666.84008.peg.867	fig|6666666.84007.peg.1026
>ORHOLOGY_501	fig|6666666.84004.peg.964---fig|6666666.84007.peg.701	5
fig|6666666.84008.peg.1401	fig|6666666.84007.peg.701	fig|6666666.84004.peg.964	fig|6666666.84005.peg.973	fig|6666666.84006.peg.1135
>ORHOLOGY_502	fig|6666666.84005.peg.1543---fig|6666666.84004.peg.1601	5
fig|6666666.84007.peg.1928	fig|6666666.84004.peg.1601	fig|6666666.84006.peg.1228	fig|6666666.84008.peg.100	fig|6666666.84005.peg.1543
>ORHOLOGY_503	fig|6666666.84005.peg.1209---fig|6666666.84006.peg.2344	5
fig|6666666.84007.peg.2266	fig|6666666.84005.peg.1209	fig|6666666.84004.peg.1944	fig|6666666.84006.peg.2344	fig|6666666.84008.peg.2059
>ORHOLOGY_504	fig|6666666.84005.peg.1500---fig|6666666.84006.peg.622	5
fig|6666666.84005.peg.1500	fig|6666666.84006.peg.622	fig|6666666.84004.peg.1647	fig|6666666.84007.peg.1973	fig|6666666.84008.peg.143
>ORHOLOGY_505	fig|6666666.84008.peg.1752---fig|6666666.84007.peg.1405	5
fig|6666666.84006.peg.2449	fig|6666666.84007.peg.1405	fig|6666666.84004.peg.46	fig|6666666.84008.peg.1752	fig|6666666.84005.peg.889
>ORHOLOGY_506	fig|6666666.84005.peg.174---fig|6666666.84008.peg.1328	5
fig|6666666.84007.peg.1599	fig|6666666.84004.peg.750	fig|6666666.84006.peg.1425	fig|6666666.84008.peg.1328	fig|6666666.84005.peg.174
>ORHOLOGY_507	fig|6666666.84007.peg.1953---fig|6666666.84004.peg.1626	5
fig|6666666.84008.peg.124	fig|6666666.84004.peg.1626	fig|6666666.84005.peg.1520	fig|6666666.84006.peg.1205	fig|6666666.84007.peg.1953
>ORHOLOGY_508	fig|6666666.84005.peg.2279---fig|6666666.84006.peg.890	5
fig|6666666.84004.peg.2412	fig|6666666.84006.peg.890	fig|6666666.84005.peg.2279	fig|6666666.84007.peg.464	fig|6666666.84008.peg.2106
>ORHOLOGY_509	fig|6666666.84008.peg.1362---fig|6666666.84004.peg.924	5
fig|6666666.84004.peg.924	fig|6666666.84005.peg.1012	fig|6666666.84008.peg.1362	fig|6666666.84006.peg.1174	fig|6666666.84007.peg.740
>ORHOLOGY_510	fig|6666666.84005.peg.1118---fig|6666666.84008.peg.1652	5
fig|6666666.84004.peg.1022	fig|6666666.84007.peg.643	fig|6666666.84005.peg.1118	fig|6666666.84006.peg.734	fig|6666666.84008.peg.1652
>ORHOLOGY_511	fig|6666666.84006.peg.1043---fig|6666666.84005.peg.693	5
fig|6666666.84006.peg.1043	fig|6666666.84008.peg.1853	fig|6666666.84007.peg.1206	fig|6666666.84005.peg.693	fig|6666666.84004.peg.245
>ORHOLOGY_512	fig|6666666.84004.peg.2464---fig|6666666.84007.peg.35	5
fig|6666666.84006.peg.1706	fig|6666666.84005.peg.2375	fig|6666666.84008.peg.1106	fig|6666666.84004.peg.2464	fig|6666666.84007.peg.35
>ORHOLOGY_513	fig|6666666.84008.peg.871---fig|6666666.84006.peg.1936	5
fig|6666666.84005.peg.521	fig|6666666.84007.peg.1022	fig|6666666.84004.peg.431	fig|6666666.84006.peg.1936	fig|6666666.84008.peg.871
>ORHOLOGY_514	fig|6666666.84006.peg.92---fig|6666666.84005.peg.2032	5
fig|6666666.84007.peg.380	fig|6666666.84005.peg.2032	fig|6666666.84004.peg.1181	fig|6666666.84006.peg.92	fig|6666666.84008.peg.563
>ORHOLOGY_515	fig|6666666.84006.peg.1191---fig|6666666.84005.peg.1506	5
fig|6666666.84007.peg.1967	fig|6666666.84004.peg.1641	fig|6666666.84005.peg.1506	fig|6666666.84006.peg.1191	fig|6666666.84008.peg.137
>ORHOLOGY_516	fig|6666666.84006.peg.2374---fig|6666666.84004.peg.1976	5
fig|6666666.84005.peg.1179	fig|6666666.84004.peg.1976	fig|6666666.84007.peg.2298	fig|6666666.84008.peg.2090	fig|6666666.84006.peg.2374
>ORHOLOGY_517	fig|6666666.84006.peg.1330---fig|6666666.84008.peg.1594	5
fig|6666666.84007.peg.887	fig|6666666.84004.peg.571	fig|6666666.84006.peg.1330	fig|6666666.84008.peg.1594	fig|6666666.84005.peg.394
>ORHOLOGY_518	fig|6666666.84005.peg.1549---fig|6666666.84008.peg.94	5
fig|6666666.84006.peg.1234	fig|6666666.84008.peg.94	fig|6666666.84005.peg.1549	fig|6666666.84007.peg.1920	fig|6666666.84004.peg.1594
>ORHOLOGY_519	fig|6666666.84006.peg.2257---fig|6666666.84005.peg.616	5
fig|6666666.84008.peg.774	fig|6666666.84004.peg.325	fig|6666666.84005.peg.616	fig|6666666.84006.peg.2257	fig|6666666.84007.peg.1126
>ORHOLOGY_520	fig|6666666.84006.peg.781---fig|6666666.84005.peg.1072	5
fig|6666666.84008.peg.1698	fig|6666666.84007.peg.596	fig|6666666.84005.peg.1072	fig|6666666.84004.peg.1068	fig|6666666.84006.peg.781
>ORHOLOGY_521	fig|6666666.84005.peg.2281---fig|6666666.84006.peg.892	5
fig|6666666.84006.peg.892	fig|6666666.84005.peg.2281	fig|6666666.84008.peg.2108	fig|6666666.84004.peg.2410	fig|6666666.84007.peg.466
>ORHOLOGY_522	fig|6666666.84004.peg.1493---fig|6666666.84007.peg.1819	5
fig|6666666.84007.peg.1819	fig|6666666.84008.peg.904	fig|6666666.84004.peg.1493	fig|6666666.84005.peg.1652	fig|6666666.84006.peg.392
>ORHOLOGY_523	fig|6666666.84006.peg.122---fig|6666666.84005.peg.2001	5
fig|6666666.84004.peg.1211	fig|6666666.84007.peg.350	fig|6666666.84008.peg.593	fig|6666666.84005.peg.2001	fig|6666666.84006.peg.122
>ORHOLOGY_524	fig|6666666.84007.peg.1139---fig|6666666.84004.peg.312	5
fig|6666666.84008.peg.762	fig|6666666.84005.peg.627	fig|6666666.84007.peg.1139	fig|6666666.84006.peg.2268	fig|6666666.84004.peg.312
>ORHOLOGY_525	fig|6666666.84007.peg.1250---fig|6666666.84004.peg.199	5
fig|6666666.84006.peg.872	fig|6666666.84008.peg.1899	fig|6666666.84007.peg.1250	fig|6666666.84005.peg.740	fig|6666666.84004.peg.199
>ORHOLOGY_526	fig|6666666.84007.peg.845---fig|6666666.84004.peg.616	5
fig|6666666.84005.peg.356	fig|6666666.84006.peg.2148	fig|6666666.84004.peg.616	fig|6666666.84007.peg.845	fig|6666666.84008.peg.1043
>ORHOLOGY_527	fig|6666666.84007.peg.1273---fig|6666666.84005.peg.763	5
fig|6666666.84005.peg.763	fig|6666666.84004.peg.175	fig|6666666.84008.peg.1922	fig|6666666.84007.peg.1273	fig|6666666.84006.peg.994
>ORHOLOGY_528	fig|6666666.84005.peg.1463---fig|6666666.84006.peg.2013	5
fig|6666666.84004.peg.1685	fig|6666666.84005.peg.1463	fig|6666666.84007.peg.2010	fig|6666666.84008.peg.180	fig|6666666.84006.peg.2013
>ORHOLOGY_529	fig|6666666.84007.peg.1171---fig|6666666.84004.peg.280	5
fig|6666666.84005.peg.660	fig|6666666.84006.peg.1081	fig|6666666.84008.peg.732	fig|6666666.84004.peg.280	fig|6666666.84007.peg.1171
>ORHOLOGY_530	fig|6666666.84006.peg.1892---fig|6666666.84005.peg.2202	5
fig|6666666.84007.peg.1719	fig|6666666.84008.peg.1193	fig|6666666.84004.peg.2214	fig|6666666.84005.peg.2202	fig|6666666.84006.peg.1892
>ORHOLOGY_531	fig|6666666.84007.peg.1955---fig|6666666.84004.peg.1628	5
fig|6666666.84005.peg.1518	fig|6666666.84004.peg.1628	fig|6666666.84007.peg.1955	fig|6666666.84006.peg.1203	fig|6666666.84008.peg.126
>ORHOLOGY_532	fig|6666666.84008.peg.65---fig|6666666.84006.peg.1263	5
fig|6666666.84007.peg.1891	fig|6666666.84004.peg.1564	fig|6666666.84005.peg.1578	fig|6666666.84006.peg.1263	fig|6666666.84008.peg.65
>ORHOLOGY_533	fig|6666666.84008.peg.201---fig|6666666.84006.peg.1992	5
fig|6666666.84004.peg.1708	fig|6666666.84008.peg.201	fig|6666666.84005.peg.1442	fig|6666666.84007.peg.2031	fig|6666666.84006.peg.1992
>ORHOLOGY_534	fig|6666666.84006.peg.752---fig|6666666.84008.peg.1670	5
fig|6666666.84008.peg.1670	fig|6666666.84005.peg.1100	fig|6666666.84004.peg.1040	fig|6666666.84006.peg.752	fig|6666666.84007.peg.624
>ORHOLOGY_535	fig|6666666.84008.peg.753---fig|6666666.84004.peg.301	5
fig|6666666.84005.peg.638	fig|6666666.84007.peg.1150	fig|6666666.84004.peg.301	fig|6666666.84006.peg.1060	fig|6666666.84008.peg.753
>ORHOLOGY_536	fig|6666666.84005.peg.1656---fig|6666666.84006.peg.388	5
fig|6666666.84007.peg.1815	fig|6666666.84006.peg.388	fig|6666666.84008.peg.908	fig|6666666.84005.peg.1656	fig|6666666.84004.peg.1489
>ORHOLOGY_537	fig|6666666.84008.peg.2115---fig|6666666.84006.peg.1543	5
fig|6666666.84006.peg.1543	fig|6666666.84004.peg.777	fig|6666666.84008.peg.2115	fig|6666666.84007.peg.1571	fig|6666666.84005.peg.146
>ORHOLOGY_538	fig|6666666.84007.peg.2090---fig|6666666.84004.peg.1767	5
fig|6666666.84006.peg.545	fig|6666666.84008.peg.259	fig|6666666.84004.peg.1767	fig|6666666.84005.peg.1383	fig|6666666.84007.peg.2090
>ORHOLOGY_539	fig|6666666.84004.peg.1423---fig|6666666.84007.peg.147	5
fig|6666666.84008.peg.972	fig|6666666.84005.peg.1720	fig|6666666.84006.peg.321	fig|6666666.84007.peg.147	fig|6666666.84004.peg.1423
>ORHOLOGY_540	fig|6666666.84008.peg.1410---fig|6666666.84005.peg.964	5
fig|6666666.84005.peg.964	fig|6666666.84006.peg.1126	fig|6666666.84007.peg.692	fig|6666666.84004.peg.973	fig|6666666.84008.peg.1410
>ORHOLOGY_541	fig|6666666.84006.peg.1680---fig|6666666.84008.peg.1132	5
fig|6666666.84008.peg.1132	fig|6666666.84005.peg.2401	fig|6666666.84007.peg.9	fig|6666666.84006.peg.1680	fig|6666666.84004.peg.2438
>ORHOLOGY_542	fig|6666666.84005.peg.753---fig|6666666.84006.peg.1004	5
fig|6666666.84004.peg.186	fig|6666666.84006.peg.1004	fig|6666666.84007.peg.1263	fig|6666666.84008.peg.1912	fig|6666666.84005.peg.753
>ORHOLOGY_543	fig|6666666.84007.peg.674---fig|6666666.84004.peg.991	5
fig|6666666.84008.peg.1429	fig|6666666.84006.peg.1107	fig|6666666.84007.peg.674	fig|6666666.84005.peg.945	fig|6666666.84004.peg.991
>ORHOLOGY_544	fig|6666666.84008.peg.2171---fig|6666666.84004.peg.833	5
fig|6666666.84004.peg.833	fig|6666666.84006.peg.1599	fig|6666666.84007.peg.1504	fig|6666666.84005.peg.90	fig|6666666.84008.peg.2171
>ORHOLOGY_545	fig|6666666.84006.peg.621---fig|6666666.84008.peg.142	5
fig|6666666.84007.peg.1972	fig|6666666.84005.peg.1501	fig|6666666.84004.peg.1646	fig|6666666.84008.peg.142	fig|6666666.84006.peg.621
>ORHOLOGY_546	fig|6666666.84008.peg.2156---fig|6666666.84004.peg.818	5
fig|6666666.84007.peg.1520	fig|6666666.84004.peg.818	fig|6666666.84006.peg.1502	fig|6666666.84008.peg.2156	fig|6666666.84005.peg.105
>ORHOLOGY_547	fig|6666666.84008.peg.996---fig|6666666.84006.peg.297	5
fig|6666666.84006.peg.297	fig|6666666.84007.peg.171	fig|6666666.84008.peg.996	fig|6666666.84005.peg.1744	fig|6666666.84004.peg.1399
>ORHOLOGY_548	fig|6666666.84007.peg.726---fig|6666666.84004.peg.939	5
fig|6666666.84007.peg.726	fig|6666666.84005.peg.998	fig|6666666.84004.peg.939	fig|6666666.84006.peg.1160	fig|6666666.84008.peg.1376
>ORHOLOGY_549	fig|6666666.84004.peg.182---fig|6666666.84007.peg.1266	5
fig|6666666.84004.peg.182	fig|6666666.84007.peg.1266	fig|6666666.84006.peg.1001	fig|6666666.84008.peg.1915	fig|6666666.84005.peg.756
>ORHOLOGY_550	fig|6666666.84005.peg.988---fig|6666666.84006.peg.1150	5
fig|6666666.84004.peg.949	fig|6666666.84007.peg.716	fig|6666666.84008.peg.1386	fig|6666666.84006.peg.1150	fig|6666666.84005.peg.988
>ORHOLOGY_551	fig|6666666.84006.peg.973---fig|6666666.84005.peg.785	5
fig|6666666.84008.peg.1944	fig|6666666.84006.peg.973	fig|6666666.84007.peg.1297	fig|6666666.84005.peg.785	fig|6666666.84004.peg.152
>ORHOLOGY_552	fig|6666666.84008.peg.1023---fig|6666666.84007.peg.864	5
fig|6666666.84007.peg.864	fig|6666666.84004.peg.596	fig|6666666.84005.peg.374	fig|6666666.84008.peg.1023	fig|6666666.84006.peg.2165
>ORHOLOGY_553	fig|6666666.84006.peg.1196---fig|6666666.84005.peg.1511	5
fig|6666666.84007.peg.1962	fig|6666666.84005.peg.1511	fig|6666666.84004.peg.1636	fig|6666666.84006.peg.1196	fig|6666666.84008.peg.132
>ORHOLOGY_554	fig|6666666.84004.peg.1823---fig|6666666.84005.peg.1330	5
fig|6666666.84006.peg.492	fig|6666666.84004.peg.1823	fig|6666666.84008.peg.314	fig|6666666.84007.peg.2145	fig|6666666.84005.peg.1330
>ORHOLOGY_555	fig|6666666.84007.peg.2254---fig|6666666.84004.peg.1932	5
fig|6666666.84004.peg.1932	fig|6666666.84008.peg.2047	fig|6666666.84007.peg.2254	fig|6666666.84006.peg.2332	fig|6666666.84005.peg.1221
>ORHOLOGY_556	fig|6666666.84008.peg.177---fig|6666666.84006.peg.2016	5
fig|6666666.84005.peg.1466	fig|6666666.84004.peg.1682	fig|6666666.84007.peg.2007	fig|6666666.84008.peg.177	fig|6666666.84006.peg.2016
>ORHOLOGY_557	fig|6666666.84007.peg.431---fig|6666666.84004.peg.1129	5
fig|6666666.84008.peg.2291	fig|6666666.84006.peg.41	fig|6666666.84004.peg.1129	fig|6666666.84005.peg.2083	fig|6666666.84007.peg.431
>ORHOLOGY_558	fig|6666666.84005.peg.1826---fig|6666666.84006.peg.219	5
fig|6666666.84007.peg.250	fig|6666666.84006.peg.219	fig|6666666.84008.peg.406	fig|6666666.84004.peg.1318	fig|6666666.84005.peg.1826
>ORHOLOGY_559	fig|6666666.84005.peg.790---fig|6666666.84004.peg.146	5
fig|6666666.84007.peg.1303	fig|6666666.84006.peg.968	fig|6666666.84004.peg.146	fig|6666666.84005.peg.790	fig|6666666.84008.peg.1949
>ORHOLOGY_560	fig|6666666.84008.peg.752---fig|6666666.84006.peg.1061	5
fig|6666666.84004.peg.300	fig|6666666.84007.peg.1151	fig|6666666.84008.peg.752	fig|6666666.84006.peg.1061	fig|6666666.84005.peg.639
>ORHOLOGY_561	fig|6666666.84006.peg.1286---fig|6666666.84008.peg.1092	5
fig|6666666.84007.peg.772	fig|6666666.84008.peg.1092	fig|6666666.84004.peg.701	fig|6666666.84005.peg.276	fig|6666666.84006.peg.1286
>ORHOLOGY_562	fig|6666666.84005.peg.2014---fig|6666666.84006.peg.109	5
fig|6666666.84006.peg.109	fig|6666666.84004.peg.1198	fig|6666666.84005.peg.2014	fig|6666666.84007.peg.363	fig|6666666.84008.peg.580
>ORHOLOGY_563	fig|6666666.84006.peg.1991---fig|6666666.84007.peg.2032	5
fig|6666666.84004.peg.1709	fig|6666666.84007.peg.2032	fig|6666666.84006.peg.1991	fig|6666666.84008.peg.202	fig|6666666.84005.peg.1441
>ORHOLOGY_564	fig|6666666.84008.peg.1499---fig|6666666.84006.peg.1812	5
fig|6666666.84008.peg.1499	fig|6666666.84005.peg.496	fig|6666666.84006.peg.1812	fig|6666666.84004.peg.459	fig|6666666.84007.peg.994
>ORHOLOGY_565	fig|6666666.84007.peg.2065---fig|6666666.84004.peg.1742	5
fig|6666666.84007.peg.2065	fig|6666666.84004.peg.1742	fig|6666666.84006.peg.1957	fig|6666666.84005.peg.1408	fig|6666666.84008.peg.235
>ORHOLOGY_566	fig|6666666.84006.peg.74---fig|6666666.84005.peg.2050	5
fig|6666666.84008.peg.544	fig|6666666.84004.peg.1163	fig|6666666.84007.peg.398	fig|6666666.84006.peg.74	fig|6666666.84005.peg.2050
>ORHOLOGY_567	fig|6666666.84006.peg.2478---fig|6666666.84005.peg.917	5
fig|6666666.84007.peg.1432	fig|6666666.84006.peg.2478	fig|6666666.84004.peg.19	fig|6666666.84008.peg.1724	fig|6666666.84005.peg.917
>ORHOLOGY_568	fig|6666666.84007.peg.477---fig|6666666.84005.peg.2291	5
fig|6666666.84005.peg.2291	fig|6666666.84007.peg.477	fig|6666666.84008.peg.700	fig|6666666.84006.peg.1795	fig|6666666.84004.peg.2399
>ORHOLOGY_569	fig|6666666.84005.peg.1162---fig|6666666.84006.peg.861	5
fig|6666666.84008.peg.1608	fig|6666666.84004.peg.2048	fig|6666666.84007.peg.2376	fig|6666666.84006.peg.861	fig|6666666.84005.peg.1162
>ORHOLOGY_570	fig|6666666.84006.peg.999---fig|6666666.84008.peg.1917	5
fig|6666666.84005.peg.758	fig|6666666.84008.peg.1917	fig|6666666.84006.peg.999	fig|6666666.84004.peg.180	fig|6666666.84007.peg.1268
>ORHOLOGY_571	fig|6666666.84004.peg.92---fig|6666666.84007.peg.1359	5
fig|6666666.84005.peg.843	fig|6666666.84006.peg.2403	fig|6666666.84004.peg.92	fig|6666666.84008.peg.1798	fig|6666666.84007.peg.1359
>ORHOLOGY_572	fig|6666666.84007.peg.1805---fig|6666666.84004.peg.1479	5
fig|6666666.84007.peg.1805	fig|6666666.84006.peg.379	fig|6666666.84004.peg.1479	fig|6666666.84008.peg.917	fig|6666666.84005.peg.1665
>ORHOLOGY_573	fig|6666666.84005.peg.1167---fig|6666666.84007.peg.2371	5
fig|6666666.84004.peg.2043	fig|6666666.84007.peg.2371	fig|6666666.84006.peg.27	fig|6666666.84005.peg.1167	fig|6666666.84008.peg.1603
>ORHOLOGY_574	fig|6666666.84007.peg.573---fig|6666666.84004.peg.1094	5
fig|6666666.84008.peg.2349	fig|6666666.84004.peg.1094	fig|6666666.84007.peg.573	fig|6666666.84006.peg.659	fig|6666666.84005.peg.1051
>ORHOLOGY_575	fig|6666666.84004.peg.117---fig|6666666.84007.peg.1333	5
fig|6666666.84007.peg.1333	fig|6666666.84005.peg.819	fig|6666666.84004.peg.117	fig|6666666.84006.peg.936	fig|6666666.84008.peg.1823
>ORHOLOGY_576	fig|6666666.84006.peg.1102---fig|6666666.84005.peg.940	5
fig|6666666.84008.peg.1434	fig|6666666.84006.peg.1102	fig|6666666.84005.peg.940	fig|6666666.84007.peg.669	fig|6666666.84004.peg.996
>ORHOLOGY_577	fig|6666666.84007.peg.1080---fig|6666666.84004.peg.371	5
fig|6666666.84006.peg.2214	fig|6666666.84008.peg.817	fig|6666666.84004.peg.371	fig|6666666.84007.peg.1080	fig|6666666.84005.peg.573
>ORHOLOGY_578	fig|6666666.84008.peg.437---fig|6666666.84005.peg.1856	5
fig|6666666.84004.peg.1286	fig|6666666.84005.peg.1856	fig|6666666.84008.peg.437	fig|6666666.84006.peg.189	fig|6666666.84007.peg.281
>ORHOLOGY_579	fig|6666666.84006.peg.1413---fig|6666666.84004.peg.762	5
fig|6666666.84004.peg.762	fig|6666666.84008.peg.1340	fig|6666666.84007.peg.1587	fig|6666666.84005.peg.162	fig|6666666.84006.peg.1413
>ORHOLOGY_580	fig|6666666.84006.peg.1481---fig|6666666.84007.peg.777	4
fig|6666666.84004.peg.695	fig|6666666.84006.peg.1481	fig|6666666.84005.peg.285	fig|6666666.84007.peg.777
>ORHOLOGY_581	fig|6666666.84008.peg.1962---fig|6666666.84005.peg.1306	5
fig|6666666.84005.peg.1306	fig|6666666.84008.peg.1962	fig|6666666.84007.peg.2169	fig|6666666.84004.peg.1848	fig|6666666.84006.peg.516
>ORHOLOGY_582	fig|6666666.84004.peg.286---fig|6666666.84008.peg.738	5
fig|6666666.84006.peg.1075	fig|6666666.84005.peg.653	fig|6666666.84008.peg.738	fig|6666666.84007.peg.1165	fig|6666666.84004.peg.286
>ORHOLOGY_583	fig|6666666.84008.peg.945---fig|6666666.84006.peg.351	5
fig|6666666.84005.peg.1694	fig|6666666.84004.peg.1450	fig|6666666.84008.peg.945	fig|6666666.84006.peg.351	fig|6666666.84007.peg.1777
>ORHOLOGY_584	fig|6666666.84008.peg.412---fig|6666666.84005.peg.1831	5
fig|6666666.84006.peg.214	fig|6666666.84004.peg.1311	fig|6666666.84008.peg.412	fig|6666666.84007.peg.256	fig|6666666.84005.peg.1831
>ORHOLOGY_585	fig|6666666.84006.peg.719---fig|6666666.84005.peg.1133	5
fig|6666666.84006.peg.719	fig|6666666.84005.peg.1133	fig|6666666.84004.peg.1007	fig|6666666.84007.peg.658	fig|6666666.84008.peg.1637
>ORHOLOGY_586	fig|6666666.84004.peg.1381---fig|6666666.84007.peg.188	5
fig|6666666.84008.peg.344	fig|6666666.84005.peg.1764	fig|6666666.84006.peg.279	fig|6666666.84007.peg.188	fig|6666666.84004.peg.1381
>ORHOLOGY_587	fig|6666666.84008.peg.1107---fig|6666666.84007.peg.34	5
fig|6666666.84004.peg.2463	fig|6666666.84006.peg.1705	fig|6666666.84008.peg.1107	fig|6666666.84007.peg.34	fig|6666666.84005.peg.2376
>ORHOLOGY_588	fig|6666666.84005.peg.396---fig|6666666.84004.peg.569	4
fig|6666666.84007.peg.889	fig|6666666.84004.peg.569	fig|6666666.84006.peg.1328	fig|6666666.84005.peg.396
>ORHOLOGY_589	fig|6666666.84007.peg.489---fig|6666666.84006.peg.1782	5
fig|6666666.84004.peg.2387	fig|6666666.84008.peg.688	fig|6666666.84007.peg.489	fig|6666666.84006.peg.1782	fig|6666666.84005.peg.2303
>ORHOLOGY_590	fig|6666666.84007.peg.1615---fig|6666666.84008.peg.2274	5
fig|6666666.84004.peg.2317	fig|6666666.84006.peg.1672	fig|6666666.84007.peg.1615	fig|6666666.84005.peg.2099	fig|6666666.84008.peg.2274
>ORHOLOGY_591	fig|6666666.84006.peg.1747---fig|6666666.84004.peg.2352	5
fig|6666666.84008.peg.654	fig|6666666.84007.peg.524	fig|6666666.84005.peg.2340	fig|6666666.84004.peg.2352	fig|6666666.84006.peg.1747
>ORHOLOGY_592	fig|6666666.84008.peg.1814---fig|6666666.84006.peg.928	5
fig|6666666.84004.peg.108	fig|6666666.84008.peg.1814	fig|6666666.84007.peg.1342	fig|6666666.84005.peg.827	fig|6666666.84006.peg.928
>ORHOLOGY_593	fig|6666666.84008.peg.413---fig|6666666.84006.peg.213	5
fig|6666666.84007.peg.257	fig|6666666.84004.peg.1310	fig|6666666.84005.peg.1832	fig|6666666.84008.peg.413	fig|6666666.84006.peg.213
>ORHOLOGY_594	fig|6666666.84007.peg.850---fig|6666666.84008.peg.1038	3
fig|6666666.84004.peg.611	fig|6666666.84007.peg.850	fig|6666666.84008.peg.1038
>ORHOLOGY_595	fig|6666666.84006.peg.948---fig|6666666.84008.peg.1835	5
fig|6666666.84004.peg.129	fig|6666666.84008.peg.1835	fig|6666666.84005.peg.807	fig|6666666.84007.peg.1321	fig|6666666.84006.peg.948
>ORHOLOGY_596	fig|6666666.84006.peg.583---fig|6666666.84005.peg.1031	5
fig|6666666.84004.peg.1113	fig|6666666.84005.peg.1031	fig|6666666.84007.peg.553	fig|6666666.84006.peg.583	fig|6666666.84008.peg.2329
>ORHOLOGY_597	fig|6666666.84007.peg.1883---fig|6666666.84004.peg.1556	5
fig|6666666.84007.peg.1883	fig|6666666.84006.peg.1276	fig|6666666.84005.peg.1585	fig|6666666.84008.peg.53	fig|6666666.84004.peg.1556
>ORHOLOGY_598	fig|6666666.84006.peg.1568---fig|6666666.84005.peg.58	5
fig|6666666.84004.peg.885	fig|6666666.84008.peg.2202	fig|6666666.84007.peg.1472	fig|6666666.84005.peg.58	fig|6666666.84006.peg.1568
>ORHOLOGY_599	fig|6666666.84005.peg.1301---fig|6666666.84006.peg.521	5
fig|6666666.84004.peg.1853	fig|6666666.84006.peg.521	fig|6666666.84008.peg.1967	fig|6666666.84005.peg.1301	fig|6666666.84007.peg.2174
>ORHOLOGY_600	fig|6666666.84007.peg.906---fig|6666666.84004.peg.553	2
fig|6666666.84007.peg.906	fig|6666666.84004.peg.553
>ORHOLOGY_601	fig|6666666.84004.peg.1385---fig|6666666.84007.peg.184	5
fig|6666666.84008.peg.338	fig|6666666.84005.peg.1757	fig|6666666.84007.peg.184	fig|6666666.84006.peg.284	fig|6666666.84004.peg.1385
>ORHOLOGY_602	fig|6666666.84004.peg.2310---fig|6666666.84007.peg.1622	5
fig|6666666.84008.peg.2267	fig|6666666.84005.peg.2106	fig|6666666.84006.peg.1665	fig|6666666.84007.peg.1622	fig|6666666.84004.peg.2310
>ORHOLOGY_603	fig|6666666.84006.peg.720---fig|6666666.84005.peg.1132	5
fig|6666666.84007.peg.657	fig|6666666.84004.peg.1008	fig|6666666.84005.peg.1132	fig|6666666.84006.peg.720	fig|6666666.84008.peg.1638
>ORHOLOGY_604	fig|6666666.84004.peg.454---fig|6666666.84006.peg.1808	5
fig|6666666.84007.peg.999	fig|6666666.84006.peg.1808	fig|6666666.84008.peg.891	fig|6666666.84004.peg.454	fig|6666666.84005.peg.500
>ORHOLOGY_605	fig|6666666.84004.peg.823---fig|6666666.84007.peg.1514	5
fig|6666666.84005.peg.100	fig|6666666.84007.peg.1514	fig|6666666.84008.peg.2161	fig|6666666.84004.peg.823	fig|6666666.84006.peg.1609
>ORHOLOGY_606	fig|6666666.84008.peg.2234---fig|6666666.84005.peg.2139	5
fig|6666666.84008.peg.2234	fig|6666666.84004.peg.2276	fig|6666666.84006.peg.452	fig|6666666.84007.peg.1656	fig|6666666.84005.peg.2139
>ORHOLOGY_607	fig|6666666.84006.peg.952---fig|6666666.84005.peg.803	5
fig|6666666.84004.peg.133	fig|6666666.84005.peg.803	fig|6666666.84006.peg.952	fig|6666666.84007.peg.1316	fig|6666666.84008.peg.1840
>ORHOLOGY_608	fig|6666666.84005.peg.1265---fig|6666666.84004.peg.1887	5
fig|6666666.84007.peg.2209	fig|6666666.84006.peg.2288	fig|6666666.84004.peg.1887	fig|6666666.84008.peg.2002	fig|6666666.84005.peg.1265
>ORHOLOGY_609	fig|6666666.84004.peg.1505---fig|6666666.84007.peg.1831	5
fig|6666666.84008.peg.2	fig|6666666.84007.peg.1831	fig|6666666.84004.peg.1505	fig|6666666.84006.peg.404	fig|6666666.84005.peg.1640
>ORHOLOGY_610	fig|6666666.84005.peg.1239---fig|6666666.84006.peg.2314	5
fig|6666666.84004.peg.1913	fig|6666666.84007.peg.2235	fig|6666666.84008.peg.2028	fig|6666666.84006.peg.2314	fig|6666666.84005.peg.1239
>ORHOLOGY_611	fig|6666666.84007.peg.1548---fig|6666666.84006.peg.1528	5
fig|6666666.84008.peg.2130	fig|6666666.84004.peg.792	fig|6666666.84006.peg.1528	fig|6666666.84007.peg.1548	fig|6666666.84005.peg.131
>ORHOLOGY_612	fig|6666666.84005.peg.743---fig|6666666.84006.peg.869	5
fig|6666666.84004.peg.196	fig|6666666.84006.peg.869	fig|6666666.84008.peg.1902	fig|6666666.84005.peg.743	fig|6666666.84007.peg.1253
>ORHOLOGY_613	fig|6666666.84007.peg.2259---fig|6666666.84005.peg.1216	5
fig|6666666.84004.peg.1937	fig|6666666.84007.peg.2259	fig|6666666.84006.peg.2337	fig|6666666.84008.peg.2052	fig|6666666.84005.peg.1216
>ORHOLOGY_614	fig|6666666.84005.peg.1987---fig|6666666.84006.peg.136	5
fig|6666666.84005.peg.1987	fig|6666666.84004.peg.1226	fig|6666666.84006.peg.136	fig|6666666.84007.peg.335	fig|6666666.84008.peg.610
>ORHOLOGY_615	fig|6666666.84004.peg.2311---fig|6666666.84008.peg.2268	5
fig|6666666.84007.peg.1621	fig|6666666.84004.peg.2311	fig|6666666.84006.peg.1666	fig|6666666.84005.peg.2105	fig|6666666.84008.peg.2268
>ORHOLOGY_616	fig|6666666.84008.peg.1403---fig|6666666.84005.peg.971	5
fig|6666666.84008.peg.1403	fig|6666666.84005.peg.971	fig|6666666.84004.peg.966	fig|6666666.84006.peg.1133	fig|6666666.84007.peg.699
>ORHOLOGY_617	fig|6666666.84005.peg.96---fig|6666666.84006.peg.1605	5
fig|6666666.84008.peg.2165	fig|6666666.84006.peg.1605	fig|6666666.84004.peg.827	fig|6666666.84007.peg.1510	fig|6666666.84005.peg.96
>ORHOLOGY_618	fig|6666666.84004.peg.1140---fig|6666666.84007.peg.420	5
fig|6666666.84006.peg.52	fig|6666666.84004.peg.1140	fig|6666666.84008.peg.2302	fig|6666666.84007.peg.420	fig|6666666.84005.peg.2072
>ORHOLOGY_619	fig|6666666.84004.peg.207---fig|6666666.84007.peg.1243	5
fig|6666666.84006.peg.1398	fig|6666666.84005.peg.732	fig|6666666.84008.peg.1891	fig|6666666.84004.peg.207	fig|6666666.84007.peg.1243
>ORHOLOGY_620	fig|6666666.84005.peg.1402---fig|6666666.84006.peg.1951	5
fig|6666666.84006.peg.1951	fig|6666666.84005.peg.1402	fig|6666666.84007.peg.2071	fig|6666666.84008.peg.241	fig|6666666.84004.peg.1748
>ORHOLOGY_621	fig|6666666.84007.peg.1747---fig|6666666.84004.peg.2185	5
fig|6666666.84006.peg.1920	fig|6666666.84005.peg.2230	fig|6666666.84004.peg.2185	fig|6666666.84008.peg.1222	fig|6666666.84007.peg.1747
>ORHOLOGY_622	fig|6666666.84006.peg.2338---fig|6666666.84004.peg.1938	5
fig|6666666.84008.peg.2053	fig|6666666.84005.peg.1215	fig|6666666.84004.peg.1938	fig|6666666.84007.peg.2260	fig|6666666.84006.peg.2338
>ORHOLOGY_623	fig|6666666.84006.peg.1583---fig|6666666.84007.peg.1486	5
fig|6666666.84008.peg.2187	fig|6666666.84004.peg.870	fig|6666666.84006.peg.1583	fig|6666666.84005.peg.73	fig|6666666.84007.peg.1486
>ORHOLOGY_624	fig|6666666.84005.peg.2387---fig|6666666.84008.peg.1118	5
fig|6666666.84004.peg.2452	fig|6666666.84007.peg.23	fig|6666666.84006.peg.1694	fig|6666666.84008.peg.1118	fig|6666666.84005.peg.2387
>ORHOLOGY_625	fig|6666666.84004.peg.1066---fig|6666666.84007.peg.598	5
fig|6666666.84008.peg.1696	fig|6666666.84006.peg.779	fig|6666666.84004.peg.1066	fig|6666666.84005.peg.1074	fig|6666666.84007.peg.598
>ORHOLOGY_626	fig|6666666.84008.peg.355---fig|6666666.84005.peg.1775	5
fig|6666666.84005.peg.1775	fig|6666666.84008.peg.355	fig|6666666.84007.peg.199	fig|6666666.84004.peg.1370	fig|6666666.84006.peg.268
>ORHOLOGY_627	fig|6666666.84007.peg.920---fig|6666666.84004.peg.539	2
fig|6666666.84004.peg.539	fig|6666666.84007.peg.920
>ORHOLOGY_628	fig|6666666.84008.peg.1121---fig|6666666.84005.peg.2390	5
fig|6666666.84004.peg.2449	fig|6666666.84006.peg.1691	fig|6666666.84007.peg.20	fig|6666666.84008.peg.1121	fig|6666666.84005.peg.2390
>ORHOLOGY_629	fig|6666666.84008.peg.796---fig|6666666.84007.peg.1102	5
fig|6666666.84007.peg.1102	fig|6666666.84008.peg.796	fig|6666666.84005.peg.594	fig|6666666.84004.peg.349	fig|6666666.84006.peg.2235
>ORHOLOGY_630	fig|6666666.84005.peg.1438---fig|6666666.84006.peg.1988	5
fig|6666666.84007.peg.2035	fig|6666666.84004.peg.1712	fig|6666666.84008.peg.205	fig|6666666.84006.peg.1988	fig|6666666.84005.peg.1438
>ORHOLOGY_631	fig|6666666.84005.peg.1792---fig|6666666.84008.peg.372	5
fig|6666666.84008.peg.372	fig|6666666.84007.peg.215	fig|6666666.84005.peg.1792	fig|6666666.84006.peg.253	fig|6666666.84004.peg.1353
>ORHOLOGY_632	fig|6666666.84007.peg.1097---fig|6666666.84004.peg.354	2
fig|6666666.84004.peg.354	fig|6666666.84007.peg.1097
>ORHOLOGY_633	fig|6666666.84008.peg.1219---fig|6666666.84006.peg.1917	5
fig|6666666.84005.peg.2227	fig|6666666.84006.peg.1917	fig|6666666.84004.peg.2188	fig|6666666.84008.peg.1219	fig|6666666.84007.peg.1744
>ORHOLOGY_634	fig|6666666.84007.peg.277---fig|6666666.84004.peg.1290	5
fig|6666666.84007.peg.277	fig|6666666.84004.peg.1290	fig|6666666.84008.peg.433	fig|6666666.84005.peg.1852	fig|6666666.84006.peg.193
>ORHOLOGY_635	fig|6666666.84005.peg.1198---fig|6666666.84006.peg.2355	5
fig|6666666.84004.peg.1957	fig|6666666.84007.peg.2279	fig|6666666.84005.peg.1198	fig|6666666.84008.peg.2071	fig|6666666.84006.peg.2355
>ORHOLOGY_636	fig|6666666.84006.peg.2217---fig|6666666.84007.peg.1083	5
fig|6666666.84005.peg.576	fig|6666666.84006.peg.2217	fig|6666666.84007.peg.1083	fig|6666666.84008.peg.814	fig|6666666.84004.peg.368
>ORHOLOGY_637	fig|6666666.84006.peg.1159---fig|6666666.84005.peg.997	5
fig|6666666.84006.peg.1159	fig|6666666.84004.peg.940	fig|6666666.84005.peg.997	fig|6666666.84008.peg.1377	fig|6666666.84007.peg.725
>ORHOLOGY_638	fig|6666666.84005.peg.1273---fig|6666666.84008.peg.1994	5
fig|6666666.84007.peg.2201	fig|6666666.84005.peg.1273	fig|6666666.84006.peg.2280	fig|6666666.84008.peg.1994	fig|6666666.84004.peg.1879
>ORHOLOGY_639	fig|6666666.84007.peg.1419---fig|6666666.84004.peg.32	5
fig|6666666.84005.peg.903	fig|6666666.84004.peg.32	fig|6666666.84007.peg.1419	fig|6666666.84006.peg.2464	fig|6666666.84008.peg.1737
>ORHOLOGY_640	fig|6666666.84007.peg.1006---fig|6666666.84004.peg.448	5
fig|6666666.84005.peg.505	fig|6666666.84004.peg.448	fig|6666666.84008.peg.886	fig|6666666.84007.peg.1006	fig|6666666.84006.peg.1803
>ORHOLOGY_641	fig|6666666.84005.peg.741---fig|6666666.84006.peg.871	5
fig|6666666.84006.peg.871	fig|6666666.84004.peg.198	fig|6666666.84008.peg.1900	fig|6666666.84007.peg.1251	fig|6666666.84005.peg.741
>ORHOLOGY_642	fig|6666666.84006.peg.1388---fig|6666666.84005.peg.720	5
fig|6666666.84006.peg.1388	fig|6666666.84008.peg.1881	fig|6666666.84005.peg.720	fig|6666666.84007.peg.1233	fig|6666666.84004.peg.218
>ORHOLOGY_643	fig|6666666.84007.peg.145---fig|6666666.84004.peg.1425	5
fig|6666666.84007.peg.145	fig|6666666.84005.peg.1718	fig|6666666.84006.peg.323	fig|6666666.84008.peg.970	fig|6666666.84004.peg.1425
>ORHOLOGY_644	fig|6666666.84005.peg.1600---fig|6666666.84006.peg.616	5
fig|6666666.84007.peg.1867	fig|6666666.84005.peg.1600	fig|6666666.84008.peg.38	fig|6666666.84004.peg.1541	fig|6666666.84006.peg.616
>ORHOLOGY_645	fig|6666666.84005.peg.1494---fig|6666666.84006.peg.628	5
fig|6666666.84008.peg.149	fig|6666666.84005.peg.1494	fig|6666666.84004.peg.1653	fig|6666666.84007.peg.1980	fig|6666666.84006.peg.628
>ORHOLOGY_646	fig|6666666.84007.peg.1208---fig|6666666.84004.peg.243	5
fig|6666666.84006.peg.1045	fig|6666666.84004.peg.243	fig|6666666.84007.peg.1208	fig|6666666.84005.peg.695	fig|6666666.84008.peg.1855
>ORHOLOGY_647	fig|6666666.84004.peg.5---fig|6666666.84007.peg.1446	5
fig|6666666.84005.peg.931	fig|6666666.84007.peg.1446	fig|6666666.84008.peg.1710	fig|6666666.84004.peg.5	fig|6666666.84006.peg.2492
>ORHOLOGY_648	fig|6666666.84007.peg.1841---fig|6666666.84004.peg.1515	5
fig|6666666.84007.peg.1841	fig|6666666.84008.peg.12	fig|6666666.84006.peg.414	fig|6666666.84004.peg.1515	fig|6666666.84005.peg.1630
>ORHOLOGY_649	fig|6666666.84005.peg.2345---fig|6666666.84007.peg.529	5
fig|6666666.84004.peg.2347	fig|6666666.84005.peg.2345	fig|6666666.84006.peg.1742	fig|6666666.84007.peg.529	fig|6666666.84008.peg.649
>ORHOLOGY_650	fig|6666666.84004.peg.8---fig|6666666.84008.peg.1713	5
fig|6666666.84006.peg.2489	fig|6666666.84005.peg.928	fig|6666666.84008.peg.1713	fig|6666666.84007.peg.1443	fig|6666666.84004.peg.8
>ORHOLOGY_651	fig|6666666.84006.peg.2388---fig|6666666.84005.peg.829	5
fig|6666666.84004.peg.106	fig|6666666.84005.peg.829	fig|6666666.84007.peg.1344	fig|6666666.84006.peg.2388	fig|6666666.84008.peg.1812
>ORHOLOGY_652	fig|6666666.84005.peg.2205---fig|6666666.84008.peg.1196	5
fig|6666666.84004.peg.2211	fig|6666666.84006.peg.1895	fig|6666666.84005.peg.2205	fig|6666666.84008.peg.1196	fig|6666666.84007.peg.1722
>ORHOLOGY_653	fig|6666666.84005.peg.1171---fig|6666666.84006.peg.2382	5
fig|6666666.84004.peg.1984	fig|6666666.84008.peg.2098	fig|6666666.84006.peg.2382	fig|6666666.84005.peg.1171	fig|6666666.84007.peg.2306
>ORHOLOGY_654	fig|6666666.84006.peg.2482---fig|6666666.84005.peg.921	5
fig|6666666.84006.peg.2482	fig|6666666.84004.peg.15	fig|6666666.84008.peg.1720	fig|6666666.84005.peg.921	fig|6666666.84007.peg.1436
>ORHOLOGY_655	fig|6666666.84004.peg.12---fig|6666666.84007.peg.1439	5
fig|6666666.84005.peg.924	fig|6666666.84007.peg.1439	fig|6666666.84004.peg.12	fig|6666666.84006.peg.2485	fig|6666666.84008.peg.1717
>ORHOLOGY_656	fig|6666666.84008.peg.961---fig|6666666.84004.peg.1434	5
fig|6666666.84004.peg.1434	fig|6666666.84008.peg.961	fig|6666666.84005.peg.1709	fig|6666666.84006.peg.332	fig|6666666.84007.peg.136
>ORHOLOGY_657	fig|6666666.84006.peg.88---fig|6666666.84008.peg.559	5
fig|6666666.84006.peg.88	fig|6666666.84005.peg.2036	fig|6666666.84007.peg.384	fig|6666666.84008.peg.559	fig|6666666.84004.peg.1177
>ORHOLOGY_658	fig|6666666.84006.peg.2032---fig|6666666.84005.peg.1482	5
fig|6666666.84007.peg.1991	fig|6666666.84008.peg.161	fig|6666666.84005.peg.1482	fig|6666666.84006.peg.2032	fig|6666666.84004.peg.1666
>ORHOLOGY_659	fig|6666666.84005.peg.987---fig|6666666.84006.peg.1149	5
fig|6666666.84004.peg.950	fig|6666666.84008.peg.1387	fig|6666666.84006.peg.1149	fig|6666666.84007.peg.715	fig|6666666.84005.peg.987
>ORHOLOGY_660	fig|6666666.84006.peg.843---fig|6666666.84007.peg.2394	5
fig|6666666.84008.peg.1626	fig|6666666.84006.peg.843	fig|6666666.84005.peg.1144	fig|6666666.84004.peg.2066	fig|6666666.84007.peg.2394
>ORHOLOGY_661	fig|6666666.84007.peg.1563---fig|6666666.84006.peg.1535	5
fig|6666666.84007.peg.1563	fig|6666666.84006.peg.1535	fig|6666666.84004.peg.785	fig|6666666.84005.peg.138	fig|6666666.84008.peg.2123
>ORHOLOGY_662	fig|6666666.84006.peg.1738---fig|6666666.84005.peg.2349	5
fig|6666666.84004.peg.2343	fig|6666666.84005.peg.2349	fig|6666666.84006.peg.1738	fig|6666666.84007.peg.533	fig|6666666.84008.peg.645
>ORHOLOGY_663	fig|6666666.84005.peg.1131---fig|6666666.84008.peg.1639	5
fig|6666666.84005.peg.1131	fig|6666666.84004.peg.1009	fig|6666666.84006.peg.721	fig|6666666.84008.peg.1639	fig|6666666.84007.peg.656
>ORHOLOGY_664	fig|6666666.84006.peg.2418---fig|6666666.84005.peg.858	5
fig|6666666.84008.peg.1783	fig|6666666.84004.peg.77	fig|6666666.84005.peg.858	fig|6666666.84007.peg.1374	fig|6666666.84006.peg.2418
>ORHOLOGY_665	fig|6666666.84006.peg.1068---fig|6666666.84005.peg.646	5
fig|6666666.84004.peg.293	fig|6666666.84006.peg.1068	fig|6666666.84007.peg.1158	fig|6666666.84008.peg.745	fig|6666666.84005.peg.646
>ORHOLOGY_666	fig|6666666.84007.peg.2119---fig|6666666.84004.peg.1797	5
fig|6666666.84008.peg.288	fig|6666666.84005.peg.1354	fig|6666666.84007.peg.2119	fig|6666666.84004.peg.1797	fig|6666666.84006.peg.574
>ORHOLOGY_667	fig|6666666.84005.peg.1111---fig|6666666.84007.peg.636	5
fig|6666666.84005.peg.1111	fig|6666666.84004.peg.1029	fig|6666666.84008.peg.1659	fig|6666666.84007.peg.636	fig|6666666.84006.peg.741
>ORHOLOGY_668	fig|6666666.84007.peg.615---fig|6666666.84005.peg.1091	5
fig|6666666.84005.peg.1091	fig|6666666.84007.peg.615	fig|6666666.84008.peg.1679	fig|6666666.84004.peg.1049	fig|6666666.84006.peg.762
>ORHOLOGY_669	fig|6666666.84007.peg.549---fig|6666666.84004.peg.2327	5
fig|6666666.84005.peg.2365	fig|6666666.84006.peg.1722	fig|6666666.84004.peg.2327	fig|6666666.84007.peg.549	fig|6666666.84008.peg.629
>ORHOLOGY_670	fig|6666666.84004.peg.492---fig|6666666.84007.peg.961	4
fig|6666666.84008.peg.1531	fig|6666666.84004.peg.492	fig|6666666.84007.peg.961	fig|6666666.84005.peg.462
>ORHOLOGY_671	fig|6666666.84004.peg.990---fig|6666666.84007.peg.675	5
fig|6666666.84007.peg.675	fig|6666666.84006.peg.1108	fig|6666666.84004.peg.990	fig|6666666.84008.peg.1428	fig|6666666.84005.peg.946
>ORHOLOGY_672	fig|6666666.84005.peg.1218---fig|6666666.84006.peg.2335	5
fig|6666666.84008.peg.2050	fig|6666666.84006.peg.2335	fig|6666666.84005.peg.1218	fig|6666666.84007.peg.2257	fig|6666666.84004.peg.1935
>ORHOLOGY_673	fig|6666666.84005.peg.572---fig|6666666.84007.peg.1079	5
fig|6666666.84007.peg.1079	fig|6666666.84006.peg.2213	fig|6666666.84004.peg.372	fig|6666666.84008.peg.818	fig|6666666.84005.peg.572
>ORHOLOGY_674	fig|6666666.84004.peg.1674---fig|6666666.84008.peg.169	5
fig|6666666.84004.peg.1674	fig|6666666.84007.peg.1999	fig|6666666.84008.peg.169	fig|6666666.84006.peg.2024	fig|6666666.84005.peg.1474
>ORHOLOGY_675	fig|6666666.84007.peg.1030---fig|6666666.84004.peg.423	5
fig|6666666.84008.peg.863	fig|6666666.84006.peg.1944	fig|6666666.84004.peg.423	fig|6666666.84005.peg.529	fig|6666666.84007.peg.1030
>ORHOLOGY_676	fig|6666666.84006.peg.2262---fig|6666666.84005.peg.621	5
fig|6666666.84004.peg.319	fig|6666666.84007.peg.1132	fig|6666666.84008.peg.768	fig|6666666.84006.peg.2262	fig|6666666.84005.peg.621
>ORHOLOGY_677	fig|6666666.84008.peg.1953---fig|6666666.84006.peg.964	5
fig|6666666.84004.peg.142	fig|6666666.84005.peg.794	fig|6666666.84008.peg.1953	fig|6666666.84007.peg.1307	fig|6666666.84006.peg.964
>ORHOLOGY_678	fig|6666666.84008.peg.265---fig|6666666.84005.peg.1377	5
fig|6666666.84007.peg.2096	fig|6666666.84004.peg.1773	fig|6666666.84006.peg.551	fig|6666666.84005.peg.1377	fig|6666666.84008.peg.265
>ORHOLOGY_679	fig|6666666.84004.peg.336---fig|6666666.84007.peg.1115	5
fig|6666666.84004.peg.336	fig|6666666.84008.peg.784	fig|6666666.84006.peg.2247	fig|6666666.84007.peg.1115	fig|6666666.84005.peg.606
>ORHOLOGY_680	fig|6666666.84006.peg.937---fig|6666666.84007.peg.1332	5
fig|6666666.84007.peg.1332	fig|6666666.84006.peg.937	fig|6666666.84008.peg.1824	fig|6666666.84004.peg.118	fig|6666666.84005.peg.818
>ORHOLOGY_681	fig|6666666.84006.peg.416---fig|6666666.84008.peg.14	5
fig|6666666.84007.peg.1843	fig|6666666.84006.peg.416	fig|6666666.84005.peg.1628	fig|6666666.84004.peg.1517	fig|6666666.84008.peg.14
>ORHOLOGY_682	fig|6666666.84007.peg.2055---fig|6666666.84004.peg.1732	5
fig|6666666.84006.peg.1967	fig|6666666.84007.peg.2055	fig|6666666.84008.peg.225	fig|6666666.84005.peg.1418	fig|6666666.84004.peg.1732
>ORHOLOGY_683	fig|6666666.84008.peg.1774---fig|6666666.84006.peg.2427	5
fig|6666666.84004.peg.68	fig|6666666.84005.peg.867	fig|6666666.84006.peg.2427	fig|6666666.84008.peg.1774	fig|6666666.84007.peg.1383
>ORHOLOGY_684	fig|6666666.84006.peg.204---fig|6666666.84005.peg.1841	5
fig|6666666.84007.peg.266	fig|6666666.84004.peg.1301	fig|6666666.84005.peg.1841	fig|6666666.84008.peg.422	fig|6666666.84006.peg.204
>ORHOLOGY_685	fig|6666666.84005.peg.1015---fig|6666666.84006.peg.1177	5
fig|6666666.84006.peg.1177	fig|6666666.84004.peg.921	fig|6666666.84008.peg.1359	fig|6666666.84007.peg.743	fig|6666666.84005.peg.1015
>ORHOLOGY_686	fig|6666666.84006.peg.949---fig|6666666.84008.peg.1836	5
fig|6666666.84004.peg.130	fig|6666666.84006.peg.949	fig|6666666.84007.peg.1320	fig|6666666.84008.peg.1836	fig|6666666.84005.peg.806
>ORHOLOGY_687	fig|6666666.84007.peg.219---fig|6666666.84004.peg.1349	5
fig|6666666.84008.peg.376	fig|6666666.84004.peg.1349	fig|6666666.84006.peg.249	fig|6666666.84005.peg.1796	fig|6666666.84007.peg.219
>ORHOLOGY_688	fig|6666666.84007.peg.2115---fig|6666666.84006.peg.570	5
fig|6666666.84006.peg.570	fig|6666666.84008.peg.284	fig|6666666.84007.peg.2115	fig|6666666.84004.peg.1793	fig|6666666.84005.peg.1358
>ORHOLOGY_689	fig|6666666.84008.peg.731---fig|6666666.84004.peg.279	5
fig|6666666.84007.peg.1172	fig|6666666.84006.peg.1082	fig|6666666.84005.peg.661	fig|6666666.84004.peg.279	fig|6666666.84008.peg.731
>ORHOLOGY_690	fig|6666666.84005.peg.891---fig|6666666.84008.peg.1750	5
fig|6666666.84004.peg.44	fig|6666666.84007.peg.1407	fig|6666666.84008.peg.1750	fig|6666666.84006.peg.2451	fig|6666666.84005.peg.891
>ORHOLOGY_691	fig|6666666.84007.peg.1597---fig|6666666.84008.peg.1330	5
fig|6666666.84008.peg.1330	fig|6666666.84007.peg.1597	fig|6666666.84004.peg.752	fig|6666666.84005.peg.172	fig|6666666.84006.peg.1423
>ORHOLOGY_692	fig|6666666.84006.peg.2017---fig|6666666.84007.peg.2006	5
fig|6666666.84008.peg.176	fig|6666666.84006.peg.2017	fig|6666666.84004.peg.1681	fig|6666666.84005.peg.1467	fig|6666666.84007.peg.2006
>ORHOLOGY_693	fig|6666666.84007.peg.979---fig|6666666.84004.peg.473	5
fig|6666666.84006.peg.1826	fig|6666666.84007.peg.979	fig|6666666.84008.peg.1513	fig|6666666.84004.peg.473	fig|6666666.84005.peg.482
>ORHOLOGY_694	fig|6666666.84007.peg.1401---fig|6666666.84004.peg.50	5
fig|6666666.84008.peg.1756	fig|6666666.84006.peg.2445	fig|6666666.84005.peg.885	fig|6666666.84007.peg.1401	fig|6666666.84004.peg.50
>ORHOLOGY_695	fig|6666666.84007.peg.2078---fig|6666666.84004.peg.1755	5
fig|6666666.84008.peg.248	fig|6666666.84006.peg.533	fig|6666666.84004.peg.1755	fig|6666666.84007.peg.2078	fig|6666666.84005.peg.1395
>ORHOLOGY_696	fig|6666666.84004.peg.961---fig|6666666.84006.peg.1138	5
fig|6666666.84005.peg.976	fig|6666666.84006.peg.1138	fig|6666666.84007.peg.704	fig|6666666.84008.peg.1398	fig|6666666.84004.peg.961
>ORHOLOGY_697	fig|6666666.84005.peg.795---fig|6666666.84006.peg.963	5
fig|6666666.84004.peg.141	fig|6666666.84008.peg.1954	fig|6666666.84006.peg.963	fig|6666666.84005.peg.795	fig|6666666.84007.peg.1308
>ORHOLOGY_698	fig|6666666.84004.peg.514---fig|6666666.84007.peg.942	2
fig|6666666.84004.peg.514	fig|6666666.84007.peg.942
>ORHOLOGY_699	fig|6666666.84006.peg.1206---fig|6666666.84005.peg.1521	5
fig|6666666.84004.peg.1625	fig|6666666.84006.peg.1206	fig|6666666.84007.peg.1952	fig|6666666.84008.peg.123	fig|6666666.84005.peg.1521
>ORHOLOGY_700	fig|6666666.84004.peg.1248---fig|6666666.84007.peg.315	5
fig|6666666.84007.peg.315	fig|6666666.84005.peg.1966	fig|6666666.84006.peg.156	fig|6666666.84004.peg.1248	fig|6666666.84008.peg.539
>ORHOLOGY_701	fig|6666666.84005.peg.1236---fig|6666666.84007.peg.2238	5
fig|6666666.84007.peg.2238	fig|6666666.84008.peg.2032	fig|6666666.84006.peg.2317	fig|6666666.84005.peg.1236	fig|6666666.84004.peg.1916
>ORHOLOGY_702	fig|6666666.84008.peg.552---fig|6666666.84006.peg.81	5
fig|6666666.84007.peg.391	fig|6666666.84005.peg.2043	fig|6666666.84008.peg.552	fig|6666666.84004.peg.1170	fig|6666666.84006.peg.81
>ORHOLOGY_703	fig|6666666.84006.peg.2043---fig|6666666.84008.peg.1249	3
fig|6666666.84008.peg.1249	fig|6666666.84005.peg.2256	fig|6666666.84006.peg.2043
>ORHOLOGY_704	fig|6666666.84006.peg.2008---fig|6666666.84005.peg.1458	5
fig|6666666.84007.peg.2015	fig|6666666.84008.peg.185	fig|6666666.84005.peg.1458	fig|6666666.84004.peg.1690	fig|6666666.84006.peg.2008
>ORHOLOGY_705	fig|6666666.84007.peg.1716---fig|6666666.84004.peg.2217	5
fig|6666666.84004.peg.2217	fig|6666666.84005.peg.2199	fig|6666666.84008.peg.1190	fig|6666666.84006.peg.1889	fig|6666666.84007.peg.1716
>ORHOLOGY_706	fig|6666666.84008.peg.2129---fig|6666666.84006.peg.1529	4
fig|6666666.84007.peg.1550	fig|6666666.84006.peg.1529	fig|6666666.84008.peg.2129	fig|6666666.84004.peg.791
>ORHOLOGY_707	fig|6666666.84005.peg.808---fig|6666666.84008.peg.1834	5
fig|6666666.84006.peg.947	fig|6666666.84004.peg.128	fig|6666666.84008.peg.1834	fig|6666666.84005.peg.808	fig|6666666.84007.peg.1322
>ORHOLOGY_708	fig|6666666.84006.peg.1937---fig|6666666.84004.peg.430	5
fig|6666666.84005.peg.522	fig|6666666.84007.peg.1023	fig|6666666.84006.peg.1937	fig|6666666.84004.peg.430	fig|6666666.84008.peg.870
>ORHOLOGY_709	fig|6666666.84007.peg.457---fig|6666666.84004.peg.2419	3
fig|6666666.84005.peg.2272	fig|6666666.84004.peg.2419	fig|6666666.84007.peg.457
>ORHOLOGY_710	fig|6666666.84007.peg.1382---fig|6666666.84008.peg.1775	5
fig|6666666.84005.peg.866	fig|6666666.84006.peg.2426	fig|6666666.84007.peg.1382	fig|6666666.84008.peg.1775	fig|6666666.84004.peg.69
>ORHOLOGY_711	fig|6666666.84005.peg.1187---fig|6666666.84006.peg.2366	5
fig|6666666.84007.peg.2290	fig|6666666.84008.peg.2082	fig|6666666.84004.peg.1968	fig|6666666.84005.peg.1187	fig|6666666.84006.peg.2366
>ORHOLOGY_712	fig|6666666.84007.peg.735---fig|6666666.84004.peg.930	5
fig|6666666.84007.peg.735	fig|6666666.84006.peg.1169	fig|6666666.84008.peg.1367	fig|6666666.84005.peg.1007	fig|6666666.84004.peg.930
>ORHOLOGY_713	fig|6666666.84007.peg.2299---fig|6666666.84004.peg.1977	5
fig|6666666.84005.peg.1178	fig|6666666.84006.peg.2375	fig|6666666.84008.peg.2091	fig|6666666.84004.peg.1977	fig|6666666.84007.peg.2299
>ORHOLOGY_714	fig|6666666.84005.peg.1682---fig|6666666.84007.peg.1789	5
fig|6666666.84008.peg.933	fig|6666666.84007.peg.1789	fig|6666666.84005.peg.1682	fig|6666666.84006.peg.363	fig|6666666.84004.peg.1462
>ORHOLOGY_715	fig|6666666.84005.peg.993---fig|6666666.84007.peg.721	5
fig|6666666.84004.peg.944	fig|6666666.84006.peg.1155	fig|6666666.84005.peg.993	fig|6666666.84007.peg.721	fig|6666666.84008.peg.1381
>ORHOLOGY_716	fig|6666666.84008.peg.1134---fig|6666666.84007.peg.7	5
fig|6666666.84004.peg.2436	fig|6666666.84005.peg.2403	fig|6666666.84007.peg.7	fig|6666666.84006.peg.1678	fig|6666666.84008.peg.1134
>ORHOLOGY_717	fig|6666666.84007.peg.856---fig|6666666.84004.peg.604	5
fig|6666666.84006.peg.2157	fig|6666666.84004.peg.604	fig|6666666.84008.peg.1032	fig|6666666.84005.peg.366	fig|6666666.84007.peg.856
>ORHOLOGY_718	fig|6666666.84007.peg.490---fig|6666666.84004.peg.2386	5
fig|6666666.84004.peg.2386	fig|6666666.84007.peg.490	fig|6666666.84005.peg.2304	fig|6666666.84006.peg.1781	fig|6666666.84008.peg.687
>ORHOLOGY_719	fig|6666666.84006.peg.1130---fig|6666666.84005.peg.968	5
fig|6666666.84008.peg.1406	fig|6666666.84005.peg.968	fig|6666666.84007.peg.696	fig|6666666.84004.peg.969	fig|6666666.84006.peg.1130
>ORHOLOGY_720	fig|6666666.84006.peg.39---fig|6666666.84005.peg.2085	5
fig|6666666.84005.peg.2085	fig|6666666.84004.peg.1126	fig|6666666.84008.peg.2288	fig|6666666.84006.peg.39	fig|6666666.84007.peg.433
>ORHOLOGY_721	fig|6666666.84007.peg.733---fig|6666666.84004.peg.932	5
fig|6666666.84005.peg.1005	fig|6666666.84008.peg.1369	fig|6666666.84004.peg.932	fig|6666666.84007.peg.733	fig|6666666.84006.peg.1167
>ORHOLOGY_722	fig|6666666.84005.peg.1978---fig|6666666.84006.peg.145	5
fig|6666666.84007.peg.326	fig|6666666.84006.peg.145	fig|6666666.84004.peg.1235	fig|6666666.84005.peg.1978	fig|6666666.84008.peg.619
>ORHOLOGY_723	fig|6666666.84007.peg.1380---fig|6666666.84005.peg.864	5
fig|6666666.84006.peg.2424	fig|6666666.84007.peg.1380	fig|6666666.84005.peg.864	fig|6666666.84008.peg.1777	fig|6666666.84004.peg.71
>ORHOLOGY_724	fig|6666666.84005.peg.995---fig|6666666.84006.peg.1157	5
fig|6666666.84007.peg.723	fig|6666666.84008.peg.1379	fig|6666666.84004.peg.942	fig|6666666.84005.peg.995	fig|6666666.84006.peg.1157
>ORHOLOGY_725	fig|6666666.84005.peg.700---fig|6666666.84006.peg.1050	5
fig|6666666.84007.peg.1213	fig|6666666.84005.peg.700	fig|6666666.84006.peg.1050	fig|6666666.84008.peg.1861	fig|6666666.84004.peg.238
>ORHOLOGY_726	fig|6666666.84005.peg.203---fig|6666666.84006.peg.1359	2
fig|6666666.84005.peg.203	fig|6666666.84006.peg.1359
>ORHOLOGY_727	fig|6666666.84005.peg.2260---fig|6666666.84006.peg.25	5
fig|6666666.84004.peg.2432	fig|6666666.84006.peg.25	fig|6666666.84008.peg.1253	fig|6666666.84007.peg.444	fig|6666666.84005.peg.2260
>ORHOLOGY_728	fig|6666666.84007.peg.1593---fig|6666666.84006.peg.1419	5
fig|6666666.84004.peg.756	fig|6666666.84005.peg.168	fig|6666666.84008.peg.1334	fig|6666666.84006.peg.1419	fig|6666666.84007.peg.1593
>ORHOLOGY_729	fig|6666666.84006.peg.1298---fig|6666666.84005.peg.437	5
fig|6666666.84004.peg.526	fig|6666666.84005.peg.437	fig|6666666.84006.peg.1298	fig|6666666.84008.peg.1555	fig|6666666.84007.peg.932
>ORHOLOGY_730	fig|6666666.84007.peg.859---fig|6666666.84008.peg.1029	5
fig|6666666.84007.peg.859	fig|6666666.84006.peg.2160	fig|6666666.84005.peg.369	fig|6666666.84008.peg.1029	fig|6666666.84004.peg.601
>ORHOLOGY_731	fig|6666666.84007.peg.1640---fig|6666666.84004.peg.2292	5
fig|6666666.84008.peg.2249	fig|6666666.84007.peg.1640	fig|6666666.84005.peg.2124	fig|6666666.84004.peg.2292	fig|6666666.84006.peg.1647
>ORHOLOGY_732	fig|6666666.84004.peg.805---fig|6666666.84008.peg.2143	5
fig|6666666.84006.peg.1515	fig|6666666.84005.peg.118	fig|6666666.84004.peg.805	fig|6666666.84007.peg.1534	fig|6666666.84008.peg.2143
>ORHOLOGY_733	fig|6666666.84005.peg.2016---fig|6666666.84008.peg.578	5
fig|6666666.84004.peg.1196	fig|6666666.84006.peg.107	fig|6666666.84008.peg.578	fig|6666666.84005.peg.2016	fig|6666666.84007.peg.365
>ORHOLOGY_734	fig|6666666.84004.peg.1833---fig|6666666.84005.peg.1321	5
fig|6666666.84006.peg.501	fig|6666666.84005.peg.1321	fig|6666666.84007.peg.2154	fig|6666666.84008.peg.323	fig|6666666.84004.peg.1833
>ORHOLOGY_735	fig|6666666.84008.peg.2010---fig|6666666.84005.peg.1257	5
fig|6666666.84008.peg.2010	fig|6666666.84007.peg.2217	fig|6666666.84006.peg.2296	fig|6666666.84004.peg.1895	fig|6666666.84005.peg.1257
>ORHOLOGY_736	fig|6666666.84005.peg.965---fig|6666666.84008.peg.1409	5
fig|6666666.84004.peg.972	fig|6666666.84006.peg.1127	fig|6666666.84008.peg.1409	fig|6666666.84005.peg.965	fig|6666666.84007.peg.693
>ORHOLOGY_737	fig|6666666.84007.peg.1223---fig|6666666.84004.peg.228	5
fig|6666666.84006.peg.1378	fig|6666666.84008.peg.1871	fig|6666666.84007.peg.1223	fig|6666666.84005.peg.710	fig|6666666.84004.peg.228
>ORHOLOGY_738	fig|6666666.84007.peg.2388---fig|6666666.84004.peg.2060	5
fig|6666666.84008.peg.1620	fig|6666666.84006.peg.849	fig|6666666.84005.peg.1150	fig|6666666.84004.peg.2060	fig|6666666.84007.peg.2388
>ORHOLOGY_739	fig|6666666.84005.peg.1510---fig|6666666.84006.peg.1195	5
fig|6666666.84004.peg.1637	fig|6666666.84006.peg.1195	fig|6666666.84007.peg.1963	fig|6666666.84008.peg.133	fig|6666666.84005.peg.1510
>ORHOLOGY_740	fig|6666666.84007.peg.702---fig|6666666.84008.peg.1400	5
fig|6666666.84006.peg.1136	fig|6666666.84005.peg.974	fig|6666666.84008.peg.1400	fig|6666666.84007.peg.702	fig|6666666.84004.peg.963
>ORHOLOGY_741	fig|6666666.84005.peg.1092---fig|6666666.84008.peg.1678	5
fig|6666666.84005.peg.1092	fig|6666666.84007.peg.616	fig|6666666.84006.peg.761	fig|6666666.84008.peg.1678	fig|6666666.84004.peg.1048
>ORHOLOGY_742	fig|6666666.84004.peg.1124---fig|6666666.84006.peg.37	5
fig|6666666.84007.peg.435	fig|6666666.84008.peg.2286	fig|6666666.84005.peg.2087	fig|6666666.84006.peg.37	fig|6666666.84004.peg.1124
>ORHOLOGY_743	fig|6666666.84004.peg.2255---fig|6666666.84007.peg.1677	5
fig|6666666.84006.peg.904	fig|6666666.84007.peg.1677	fig|6666666.84004.peg.2255	fig|6666666.84005.peg.2160	fig|6666666.84008.peg.1152
>ORHOLOGY_744	fig|6666666.84004.peg.307---fig|6666666.84007.peg.1144	5
fig|6666666.84008.peg.757	fig|6666666.84005.peg.634	fig|6666666.84007.peg.1144	fig|6666666.84006.peg.1056	fig|6666666.84004.peg.307
>ORHOLOGY_745	fig|6666666.84008.peg.1437---fig|6666666.84006.peg.1099	5
fig|6666666.84004.peg.999	fig|6666666.84005.peg.937	fig|6666666.84007.peg.666	fig|6666666.84006.peg.1099	fig|6666666.84008.peg.1437
>ORHOLOGY_746	fig|6666666.84004.peg.1448---fig|6666666.84007.peg.1775	5
fig|6666666.84006.peg.349	fig|6666666.84007.peg.1775	fig|6666666.84004.peg.1448	fig|6666666.84008.peg.947	fig|6666666.84005.peg.1696
>ORHOLOGY_747	fig|6666666.84007.peg.1644---fig|6666666.84004.peg.2289	5
fig|6666666.84005.peg.2127	fig|6666666.84006.peg.1352	fig|6666666.84008.peg.2246	fig|6666666.84004.peg.2289	fig|6666666.84007.peg.1644
>ORHOLOGY_748	fig|6666666.84004.peg.834---fig|6666666.84007.peg.1503	5
fig|6666666.84006.peg.1598	fig|6666666.84007.peg.1503	fig|6666666.84004.peg.834	fig|6666666.84008.peg.2172	fig|6666666.84005.peg.89
>ORHOLOGY_749	fig|6666666.84005.peg.2122---fig|6666666.84007.peg.1638	5
fig|6666666.84008.peg.2251	fig|6666666.84006.peg.1649	fig|6666666.84005.peg.2122	fig|6666666.84004.peg.2294	fig|6666666.84007.peg.1638
>ORHOLOGY_750	fig|6666666.84007.peg.1314---fig|6666666.84008.peg.1842	5
fig|6666666.84004.peg.135	fig|6666666.84005.peg.801	fig|6666666.84008.peg.1842	fig|6666666.84006.peg.957	fig|6666666.84007.peg.1314
>ORHOLOGY_751	fig|6666666.84004.peg.1802---fig|6666666.84007.peg.2124	5
fig|6666666.84006.peg.472	fig|6666666.84005.peg.1350	fig|6666666.84008.peg.294	fig|6666666.84004.peg.1802	fig|6666666.84007.peg.2124
>ORHOLOGY_752	fig|6666666.84006.peg.183---fig|6666666.84005.peg.1862	5
fig|6666666.84005.peg.1862	fig|6666666.84008.peg.443	fig|6666666.84004.peg.1280	fig|6666666.84007.peg.287	fig|6666666.84006.peg.183
>ORHOLOGY_753	fig|6666666.84006.peg.1271---fig|6666666.84008.peg.57	2
fig|6666666.84006.peg.1271	fig|6666666.84008.peg.57
>ORHOLOGY_754	fig|6666666.84006.peg.1103---fig|6666666.84005.peg.941	5
fig|6666666.84005.peg.941	fig|6666666.84004.peg.995	fig|6666666.84007.peg.670	fig|6666666.84008.peg.1433	fig|6666666.84006.peg.1103
>ORHOLOGY_755	fig|6666666.84007.peg.1375---fig|6666666.84004.peg.76	5
fig|6666666.84007.peg.1375	fig|6666666.84005.peg.859	fig|6666666.84006.peg.2419	fig|6666666.84008.peg.1782	fig|6666666.84004.peg.76
>ORHOLOGY_756	fig|6666666.84004.peg.1154---fig|6666666.84007.peg.407	5
fig|6666666.84006.peg.65	fig|6666666.84005.peg.2059	fig|6666666.84008.peg.2315	fig|6666666.84004.peg.1154	fig|6666666.84007.peg.407
>ORHOLOGY_757	fig|6666666.84007.peg.1096---fig|6666666.84004.peg.355	5
fig|6666666.84008.peg.801	fig|6666666.84004.peg.355	fig|6666666.84006.peg.2230	fig|6666666.84005.peg.589	fig|6666666.84007.peg.1096
>ORHOLOGY_758	fig|6666666.84006.peg.1256---fig|6666666.84005.peg.1571	5
fig|6666666.84007.peg.1898	fig|6666666.84008.peg.72	fig|6666666.84006.peg.1256	fig|6666666.84004.peg.1571	fig|6666666.84005.peg.1571
>ORHOLOGY_759	fig|6666666.84008.peg.1231---fig|6666666.84006.peg.2060	5
fig|6666666.84005.peg.2239	fig|6666666.84006.peg.2060	fig|6666666.84007.peg.1756	fig|6666666.84004.peg.2176	fig|6666666.84008.peg.1231
>ORHOLOGY_760	fig|6666666.84004.peg.1232---fig|6666666.84007.peg.329	5
fig|6666666.84005.peg.1981	fig|6666666.84006.peg.142	fig|6666666.84007.peg.329	fig|6666666.84004.peg.1232	fig|6666666.84008.peg.616
>ORHOLOGY_761	fig|6666666.84005.peg.649---fig|6666666.84006.peg.1071	5
fig|6666666.84007.peg.1161	fig|6666666.84008.peg.742	fig|6666666.84004.peg.290	fig|6666666.84006.peg.1071	fig|6666666.84005.peg.649
>ORHOLOGY_762	fig|6666666.84004.peg.1874---fig|6666666.84008.peg.1989	5
fig|6666666.84008.peg.1989	fig|6666666.84005.peg.1279	fig|6666666.84006.peg.2275	fig|6666666.84007.peg.2196	fig|6666666.84004.peg.1874
>ORHOLOGY_763	fig|6666666.84007.peg.2161---fig|6666666.84004.peg.1840	5
fig|6666666.84006.peg.508	fig|6666666.84005.peg.1314	fig|6666666.84007.peg.2161	fig|6666666.84008.peg.330	fig|6666666.84004.peg.1840
>ORHOLOGY_764	fig|6666666.84005.peg.682---fig|6666666.84006.peg.1032	5
fig|6666666.84004.peg.257	fig|6666666.84006.peg.1032	fig|6666666.84008.peg.709	fig|6666666.84007.peg.1194	fig|6666666.84005.peg.682
>ORHOLOGY_765	fig|6666666.84005.peg.2346---fig|6666666.84007.peg.530	5
fig|6666666.84004.peg.2346	fig|6666666.84007.peg.530	fig|6666666.84005.peg.2346	fig|6666666.84008.peg.648	fig|6666666.84006.peg.1741
>ORHOLOGY_766	fig|6666666.84004.peg.2318---fig|6666666.84007.peg.1614	5
fig|6666666.84006.peg.1673	fig|6666666.84007.peg.1614	fig|6666666.84008.peg.2275	fig|6666666.84004.peg.2318	fig|6666666.84005.peg.2098
>ORHOLOGY_767	fig|6666666.84007.peg.664---fig|6666666.84005.peg.935	5
fig|6666666.84005.peg.935	fig|6666666.84006.peg.1097	fig|6666666.84008.peg.1439	fig|6666666.84004.peg.1001	fig|6666666.84007.peg.664
>ORHOLOGY_768	fig|6666666.84004.peg.1658---fig|6666666.84007.peg.1985	5
fig|6666666.84004.peg.1658	fig|6666666.84006.peg.2039	fig|6666666.84005.peg.1489	fig|6666666.84008.peg.154	fig|6666666.84007.peg.1985
>ORHOLOGY_769	fig|6666666.84008.peg.626---fig|6666666.84005.peg.1971	5
fig|6666666.84005.peg.1971	fig|6666666.84007.peg.320	fig|6666666.84006.peg.151	fig|6666666.84004.peg.1241	fig|6666666.84008.peg.626
>ORHOLOGY_770	fig|6666666.84005.peg.1676---fig|6666666.84006.peg.369	5
fig|6666666.84008.peg.927	fig|6666666.84006.peg.369	fig|6666666.84007.peg.1795	fig|6666666.84005.peg.1676	fig|6666666.84004.peg.1469
>ORHOLOGY_771	fig|6666666.84007.peg.1632---fig|6666666.84004.peg.2300	5
fig|6666666.84008.peg.2257	fig|6666666.84005.peg.2116	fig|6666666.84004.peg.2300	fig|6666666.84007.peg.1632	fig|6666666.84006.peg.1655
>ORHOLOGY_772	fig|6666666.84007.peg.981---fig|6666666.84004.peg.471	5
fig|6666666.84006.peg.1824	fig|6666666.84007.peg.981	fig|6666666.84004.peg.471	fig|6666666.84008.peg.1511	fig|6666666.84005.peg.484
>ORHOLOGY_773	fig|6666666.84004.peg.647---fig|6666666.84007.peg.816	5
fig|6666666.84007.peg.816	fig|6666666.84004.peg.647	fig|6666666.84008.peg.1072	fig|6666666.84006.peg.2125	fig|6666666.84005.peg.330
>ORHOLOGY_774	fig|6666666.84005.peg.1528---fig|6666666.84007.peg.1944	5
fig|6666666.84005.peg.1528	fig|6666666.84008.peg.115	fig|6666666.84004.peg.1617	fig|6666666.84006.peg.1213	fig|6666666.84007.peg.1944
>ORHOLOGY_775	fig|6666666.84008.peg.1998---fig|6666666.84006.peg.2284	5
fig|6666666.84005.peg.1269	fig|6666666.84006.peg.2284	fig|6666666.84007.peg.2205	fig|6666666.84004.peg.1883	fig|6666666.84008.peg.1998
>ORHOLOGY_776	fig|6666666.84008.peg.2260---fig|6666666.84005.peg.2113	5
fig|6666666.84008.peg.2260	fig|6666666.84004.peg.2303	fig|6666666.84006.peg.1658	fig|6666666.84007.peg.1629	fig|6666666.84005.peg.2113
>ORHOLOGY_777	fig|6666666.84005.peg.1310---fig|6666666.84004.peg.1844	5
fig|6666666.84008.peg.1958	fig|6666666.84004.peg.1844	fig|6666666.84007.peg.2165	fig|6666666.84005.peg.1310	fig|6666666.84006.peg.512
>ORHOLOGY_778	fig|6666666.84005.peg.2011---fig|6666666.84008.peg.583	5
fig|6666666.84004.peg.1201	fig|6666666.84008.peg.583	fig|6666666.84005.peg.2011	fig|6666666.84007.peg.360	fig|6666666.84006.peg.112
>ORHOLOGY_779	fig|6666666.84006.peg.1914---fig|6666666.84005.peg.2224	5
fig|6666666.84005.peg.2224	fig|6666666.84004.peg.2191	fig|6666666.84007.peg.1741	fig|6666666.84008.peg.1216	fig|6666666.84006.peg.1914
>ORHOLOGY_780	fig|6666666.84005.peg.1364---fig|6666666.84006.peg.564	5
fig|6666666.84004.peg.1786	fig|6666666.84005.peg.1364	fig|6666666.84008.peg.278	fig|6666666.84006.peg.564	fig|6666666.84007.peg.2109
>ORHOLOGY_781	fig|6666666.84008.peg.646---fig|6666666.84007.peg.532	5
fig|6666666.84004.peg.2344	fig|6666666.84007.peg.532	fig|6666666.84006.peg.1739	fig|6666666.84008.peg.646	fig|6666666.84005.peg.2348
>ORHOLOGY_782	fig|6666666.84006.peg.1884---fig|6666666.84005.peg.2194	5
fig|6666666.84008.peg.1185	fig|6666666.84005.peg.2194	fig|6666666.84007.peg.1711	fig|6666666.84004.peg.2222	fig|6666666.84006.peg.1884
>ORHOLOGY_783	fig|6666666.84005.peg.1551---fig|6666666.84006.peg.1236	5
fig|6666666.84005.peg.1551	fig|6666666.84007.peg.1918	fig|6666666.84008.peg.92	fig|6666666.84006.peg.1236	fig|6666666.84004.peg.1592
>ORHOLOGY_784	fig|6666666.84006.peg.23---fig|6666666.84005.peg.2262	5
fig|6666666.84007.peg.446	fig|6666666.84008.peg.1255	fig|6666666.84004.peg.2430	fig|6666666.84005.peg.2262	fig|6666666.84006.peg.23
>ORHOLOGY_785	fig|6666666.84004.peg.974---fig|6666666.84007.peg.691	5
fig|6666666.84006.peg.1125	fig|6666666.84007.peg.691	fig|6666666.84008.peg.1411	fig|6666666.84004.peg.974	fig|6666666.84005.peg.963
>ORHOLOGY_786	fig|6666666.84007.peg.83---fig|6666666.84004.peg.2108	2
fig|6666666.84007.peg.83	fig|6666666.84004.peg.2108
>ORHOLOGY_787	fig|6666666.84005.peg.629---fig|6666666.84004.peg.310	5
fig|6666666.84004.peg.310	fig|6666666.84006.peg.2270	fig|6666666.84008.peg.760	fig|6666666.84007.peg.1141	fig|6666666.84005.peg.629
>ORHOLOGY_788	fig|6666666.84005.peg.1139---fig|6666666.84006.peg.838	5
fig|6666666.84007.peg.2399	fig|6666666.84006.peg.838	fig|6666666.84004.peg.2071	fig|6666666.84008.peg.1631	fig|6666666.84005.peg.1139
>ORHOLOGY_789	fig|6666666.84006.peg.1697---fig|6666666.84005.peg.2384	5
fig|6666666.84005.peg.2384	fig|6666666.84008.peg.1115	fig|6666666.84006.peg.1697	fig|6666666.84004.peg.2455	fig|6666666.84007.peg.26
>ORHOLOGY_790	fig|6666666.84005.peg.1002---fig|6666666.84006.peg.1164	5
fig|6666666.84007.peg.730	fig|6666666.84008.peg.1372	fig|6666666.84004.peg.935	fig|6666666.84006.peg.1164	fig|6666666.84005.peg.1002
>ORHOLOGY_791	fig|6666666.84006.peg.2471---fig|6666666.84005.peg.910	5
fig|6666666.84007.peg.1425	fig|6666666.84008.peg.1731	fig|6666666.84005.peg.910	fig|6666666.84006.peg.2471	fig|6666666.84004.peg.26
>ORHOLOGY_792	fig|6666666.84005.peg.1242---fig|6666666.84008.peg.2025	5
fig|6666666.84008.peg.2025	fig|6666666.84007.peg.2232	fig|6666666.84005.peg.1242	fig|6666666.84004.peg.1910	fig|6666666.84006.peg.2311
>ORHOLOGY_793	fig|6666666.84005.peg.88---fig|6666666.84004.peg.835	5
fig|6666666.84008.peg.2173	fig|6666666.84005.peg.88	fig|6666666.84006.peg.1597	fig|6666666.84007.peg.1502	fig|6666666.84004.peg.835
>ORHOLOGY_794	fig|6666666.84008.peg.2105---fig|6666666.84006.peg.889	5
fig|6666666.84008.peg.2105	fig|6666666.84005.peg.2278	fig|6666666.84004.peg.2413	fig|6666666.84007.peg.463	fig|6666666.84006.peg.889
>ORHOLOGY_795	fig|6666666.84005.peg.907---fig|6666666.84004.peg.29	5
fig|6666666.84006.peg.2468	fig|6666666.84004.peg.29	fig|6666666.84005.peg.907	fig|6666666.84008.peg.1734	fig|6666666.84007.peg.1422
>ORHOLOGY_796	fig|6666666.84004.peg.1258---fig|6666666.84007.peg.306	2
fig|6666666.84004.peg.1258	fig|6666666.84007.peg.306
>ORHOLOGY_797	fig|6666666.84007.peg.129---fig|6666666.84004.peg.1441	5
fig|6666666.84004.peg.1441	fig|6666666.84008.peg.954	fig|6666666.84006.peg.340	fig|6666666.84005.peg.1702	fig|6666666.84007.peg.129
>ORHOLOGY_798	fig|6666666.84008.peg.2201---fig|6666666.84005.peg.59	5
fig|6666666.84007.peg.1473	fig|6666666.84004.peg.884	fig|6666666.84006.peg.1569	fig|6666666.84005.peg.59	fig|6666666.84008.peg.2201
>ORHOLOGY_799	fig|6666666.84007.peg.2397---fig|6666666.84004.peg.2069	5
fig|6666666.84005.peg.1141	fig|6666666.84006.peg.840	fig|6666666.84007.peg.2397	fig|6666666.84008.peg.1629	fig|6666666.84004.peg.2069
>ORHOLOGY_800	fig|6666666.84008.peg.1335---fig|6666666.84004.peg.757	5
fig|6666666.84007.peg.1592	fig|6666666.84006.peg.1418	fig|6666666.84008.peg.1335	fig|6666666.84005.peg.167	fig|6666666.84004.peg.757
>ORHOLOGY_801	fig|6666666.84007.peg.1228---fig|6666666.84006.peg.1383	5
fig|6666666.84005.peg.715	fig|6666666.84008.peg.1876	fig|6666666.84006.peg.1383	fig|6666666.84004.peg.223	fig|6666666.84007.peg.1228
>ORHOLOGY_802	fig|6666666.84008.peg.1754---fig|6666666.84005.peg.887	5
fig|6666666.84007.peg.1403	fig|6666666.84006.peg.2447	fig|6666666.84004.peg.48	fig|6666666.84008.peg.1754	fig|6666666.84005.peg.887
>ORHOLOGY_803	fig|6666666.84004.peg.383---fig|6666666.84007.peg.1069	5
fig|6666666.84007.peg.1069	fig|6666666.84004.peg.383	fig|6666666.84005.peg.561	fig|6666666.84008.peg.829	fig|6666666.84006.peg.2202
>ORHOLOGY_804	fig|6666666.84008.peg.1252---fig|6666666.84007.peg.443	5
fig|6666666.84005.peg.2259	fig|6666666.84008.peg.1252	fig|6666666.84007.peg.443	fig|6666666.84006.peg.26	fig|6666666.84004.peg.2433
>ORHOLOGY_805	fig|6666666.84007.peg.33---fig|6666666.84008.peg.1108	5
fig|6666666.84008.peg.1108	fig|6666666.84005.peg.2377	fig|6666666.84006.peg.1704	fig|6666666.84004.peg.2462	fig|6666666.84007.peg.33
>ORHOLOGY_806	fig|6666666.84004.peg.796---fig|6666666.84007.peg.1543	5
fig|6666666.84004.peg.796	fig|6666666.84008.peg.2134	fig|6666666.84006.peg.1524	fig|6666666.84007.peg.1543	fig|6666666.84005.peg.127
>ORHOLOGY_807	fig|6666666.84008.peg.570---fig|6666666.84007.peg.373	5
fig|6666666.84008.peg.570	fig|6666666.84004.peg.1188	fig|6666666.84005.peg.2025	fig|6666666.84006.peg.99	fig|6666666.84007.peg.373
>ORHOLOGY_808	fig|6666666.84004.peg.1187---fig|6666666.84007.peg.374	5
fig|6666666.84006.peg.98	fig|6666666.84004.peg.1187	fig|6666666.84005.peg.2026	fig|6666666.84008.peg.569	fig|6666666.84007.peg.374
>ORHOLOGY_809	fig|6666666.84007.peg.2221---fig|6666666.84004.peg.1899	5
fig|6666666.84006.peg.2300	fig|6666666.84008.peg.2014	fig|6666666.84005.peg.1253	fig|6666666.84004.peg.1899	fig|6666666.84007.peg.2221
>ORHOLOGY_810	fig|6666666.84005.peg.1737---fig|6666666.84006.peg.304	5
fig|6666666.84005.peg.1737	fig|6666666.84006.peg.304	fig|6666666.84004.peg.1406	fig|6666666.84008.peg.989	fig|6666666.84007.peg.164
>ORHOLOGY_811	fig|6666666.84005.peg.2275---fig|6666666.84006.peg.886	5
fig|6666666.84005.peg.2275	fig|6666666.84006.peg.886	fig|6666666.84004.peg.2416	fig|6666666.84008.peg.2102	fig|6666666.84007.peg.460
>ORHOLOGY_812	fig|6666666.84004.peg.1819---fig|6666666.84007.peg.2141	5
fig|6666666.84007.peg.2141	fig|6666666.84004.peg.1819	fig|6666666.84005.peg.1334	fig|6666666.84008.peg.310	fig|6666666.84006.peg.488
>ORHOLOGY_813	fig|6666666.84004.peg.1012---fig|6666666.84007.peg.653	5
fig|6666666.84008.peg.1642	fig|6666666.84007.peg.653	fig|6666666.84006.peg.724	fig|6666666.84004.peg.1012	fig|6666666.84005.peg.1128
>ORHOLOGY_814	fig|6666666.84005.peg.1435---fig|6666666.84006.peg.1985	5
fig|6666666.84004.peg.1715	fig|6666666.84008.peg.208	fig|6666666.84005.peg.1435	fig|6666666.84007.peg.2038	fig|6666666.84006.peg.1985
>ORHOLOGY_815	fig|6666666.84004.peg.2312---fig|6666666.84007.peg.1620	5
fig|6666666.84004.peg.2312	fig|6666666.84007.peg.1620	fig|6666666.84006.peg.1667	fig|6666666.84008.peg.2269	fig|6666666.84005.peg.2104
>ORHOLOGY_816	fig|6666666.84006.peg.2361---fig|6666666.84008.peg.2077	5
fig|6666666.84008.peg.2077	fig|6666666.84006.peg.2361	fig|6666666.84007.peg.2285	fig|6666666.84005.peg.1192	fig|6666666.84004.peg.1963
>ORHOLOGY_817	fig|6666666.84004.peg.176---fig|6666666.84005.peg.762	5
fig|6666666.84005.peg.762	fig|6666666.84004.peg.176	fig|6666666.84008.peg.1921	fig|6666666.84006.peg.995	fig|6666666.84007.peg.1272
>ORHOLOGY_818	fig|6666666.84007.peg.404---fig|6666666.84004.peg.1157	5
fig|6666666.84006.peg.68	fig|6666666.84004.peg.1157	fig|6666666.84005.peg.2056	fig|6666666.84008.peg.2318	fig|6666666.84007.peg.404
>ORHOLOGY_819	fig|6666666.84007.peg.1123---fig|6666666.84004.peg.328	5
fig|6666666.84005.peg.614	fig|6666666.84006.peg.2255	fig|6666666.84004.peg.328	fig|6666666.84008.peg.776	fig|6666666.84007.peg.1123
>ORHOLOGY_820	fig|6666666.84005.peg.1134---fig|6666666.84007.peg.659	5
fig|6666666.84007.peg.659	fig|6666666.84004.peg.1006	fig|6666666.84008.peg.1636	fig|6666666.84006.peg.718	fig|6666666.84005.peg.1134
>ORHOLOGY_821	fig|6666666.84006.peg.1153---fig|6666666.84008.peg.1383	5
fig|6666666.84007.peg.719	fig|6666666.84004.peg.946	fig|6666666.84008.peg.1383	fig|6666666.84005.peg.991	fig|6666666.84006.peg.1153
>ORHOLOGY_822	fig|6666666.84006.peg.1268---fig|6666666.84008.peg.60	2
fig|6666666.84008.peg.60	fig|6666666.84006.peg.1268
>ORHOLOGY_823	fig|6666666.84004.peg.922---fig|6666666.84007.peg.742	5
fig|6666666.84005.peg.1014	fig|6666666.84008.peg.1360	fig|6666666.84007.peg.742	fig|6666666.84006.peg.1176	fig|6666666.84004.peg.922
>ORHOLOGY_824	fig|6666666.84006.peg.2475---fig|6666666.84005.peg.914	5
fig|6666666.84008.peg.1727	fig|6666666.84005.peg.914	fig|6666666.84007.peg.1429	fig|6666666.84004.peg.22	fig|6666666.84006.peg.2475
>ORHOLOGY_825	fig|6666666.84005.peg.1337---fig|6666666.84008.peg.307	5
fig|6666666.84006.peg.485	fig|6666666.84004.peg.1816	fig|6666666.84008.peg.307	fig|6666666.84007.peg.2138	fig|6666666.84005.peg.1337
>ORHOLOGY_826	fig|6666666.84008.peg.156---fig|6666666.84006.peg.2037	5
fig|6666666.84007.peg.1986	fig|6666666.84008.peg.156	fig|6666666.84004.peg.1660	fig|6666666.84005.peg.1487	fig|6666666.84006.peg.2037
>ORHOLOGY_827	fig|6666666.84004.peg.60---fig|6666666.84005.peg.875	5
fig|6666666.84005.peg.875	fig|6666666.84006.peg.2435	fig|6666666.84008.peg.1766	fig|6666666.84007.peg.1391	fig|6666666.84004.peg.60
>ORHOLOGY_828	fig|6666666.84005.peg.2112---fig|6666666.84006.peg.1659	5
fig|6666666.84007.peg.1628	fig|6666666.84008.peg.2261	fig|6666666.84005.peg.2112	fig|6666666.84004.peg.2304	fig|6666666.84006.peg.1659
>ORHOLOGY_829	fig|6666666.84007.peg.809---fig|6666666.84004.peg.654	5
fig|6666666.84005.peg.322	fig|6666666.84008.peg.1080	fig|6666666.84007.peg.809	fig|6666666.84006.peg.835	fig|6666666.84004.peg.654
>ORHOLOGY_830	fig|6666666.84004.peg.1295---fig|6666666.84007.peg.272	5
fig|6666666.84006.peg.198	fig|6666666.84008.peg.428	fig|6666666.84007.peg.272	fig|6666666.84004.peg.1295	fig|6666666.84005.peg.1847
>ORHOLOGY_831	fig|6666666.84004.peg.1985---fig|6666666.84008.peg.2099	5
fig|6666666.84007.peg.2307	fig|6666666.84006.peg.2383	fig|6666666.84008.peg.2099	fig|6666666.84005.peg.1170	fig|6666666.84004.peg.1985
>ORHOLOGY_832	fig|6666666.84004.peg.1978---fig|6666666.84007.peg.2300	5
fig|6666666.84005.peg.1177	fig|6666666.84008.peg.2092	fig|6666666.84004.peg.1978	fig|6666666.84006.peg.2376	fig|6666666.84007.peg.2300
>ORHOLOGY_833	fig|6666666.84007.peg.2014---fig|6666666.84004.peg.1689	5
fig|6666666.84007.peg.2014	fig|6666666.84006.peg.2009	fig|6666666.84004.peg.1689	fig|6666666.84008.peg.184	fig|6666666.84005.peg.1459
>ORHOLOGY_834	fig|6666666.84004.peg.1836---fig|6666666.84007.peg.2157	5
fig|6666666.84008.peg.326	fig|6666666.84007.peg.2157	fig|6666666.84004.peg.1836	fig|6666666.84006.peg.504	fig|6666666.84005.peg.1318
>ORHOLOGY_835	fig|6666666.84006.peg.1977---fig|6666666.84005.peg.1428	5
fig|6666666.84007.peg.2045	fig|6666666.84005.peg.1428	fig|6666666.84008.peg.215	fig|6666666.84004.peg.1722	fig|6666666.84006.peg.1977
>ORHOLOGY_836	fig|6666666.84004.peg.1847---fig|6666666.84005.peg.1307	5
fig|6666666.84004.peg.1847	fig|6666666.84008.peg.1961	fig|6666666.84005.peg.1307	fig|6666666.84007.peg.2168	fig|6666666.84006.peg.515
>ORHOLOGY_837	fig|6666666.84004.peg.116---fig|6666666.84007.peg.1334	5
fig|6666666.84008.peg.1822	fig|6666666.84006.peg.935	fig|6666666.84005.peg.820	fig|6666666.84007.peg.1334	fig|6666666.84004.peg.116
>ORHOLOGY_838	fig|6666666.84004.peg.2330---fig|6666666.84007.peg.546	5
fig|6666666.84007.peg.546	fig|6666666.84005.peg.2362	fig|6666666.84008.peg.632	fig|6666666.84006.peg.1725	fig|6666666.84004.peg.2330
>ORHOLOGY_839	fig|6666666.84006.peg.1241---fig|6666666.84005.peg.1556	5
fig|6666666.84007.peg.1914	fig|6666666.84008.peg.88	fig|6666666.84005.peg.1556	fig|6666666.84004.peg.1588	fig|6666666.84006.peg.1241
>ORHOLOGY_840	fig|6666666.84005.peg.1053---fig|6666666.84006.peg.657	5
fig|6666666.84004.peg.1092	fig|6666666.84005.peg.1053	fig|6666666.84007.peg.575	fig|6666666.84006.peg.657	fig|6666666.84008.peg.2351
>ORHOLOGY_841	fig|6666666.84007.peg.462---fig|6666666.84004.peg.2414	5
fig|6666666.84007.peg.462	fig|6666666.84006.peg.888	fig|6666666.84004.peg.2414	fig|6666666.84005.peg.2277	fig|6666666.84008.peg.2104
>ORHOLOGY_842	fig|6666666.84007.peg.168---fig|6666666.84004.peg.1402	5
fig|6666666.84008.peg.993	fig|6666666.84004.peg.1402	fig|6666666.84007.peg.168	fig|6666666.84006.peg.300	fig|6666666.84005.peg.1741
>ORHOLOGY_843	fig|6666666.84008.peg.1237---fig|6666666.84005.peg.2244	5
fig|6666666.84004.peg.2171	fig|6666666.84008.peg.1237	fig|6666666.84005.peg.2244	fig|6666666.84007.peg.1761	fig|6666666.84006.peg.2055
>ORHOLOGY_844	fig|6666666.84004.peg.2453---fig|6666666.84007.peg.24	5
fig|6666666.84008.peg.1117	fig|6666666.84005.peg.2386	fig|6666666.84006.peg.1695	fig|6666666.84007.peg.24	fig|6666666.84004.peg.2453
>ORHOLOGY_845	fig|6666666.84004.peg.546---fig|6666666.84007.peg.913	5
fig|6666666.84008.peg.1570	fig|6666666.84006.peg.1305	fig|6666666.84004.peg.546	fig|6666666.84007.peg.913	fig|6666666.84005.peg.420
>ORHOLOGY_846	fig|6666666.84005.peg.654---fig|6666666.84006.peg.1076	5
fig|6666666.84007.peg.1166	fig|6666666.84004.peg.285	fig|6666666.84006.peg.1076	fig|6666666.84005.peg.654	fig|6666666.84008.peg.737
>ORHOLOGY_847	fig|6666666.84004.peg.52---fig|6666666.84005.peg.883	5
fig|6666666.84006.peg.2443	fig|6666666.84007.peg.1399	fig|6666666.84005.peg.883	fig|6666666.84008.peg.1758	fig|6666666.84004.peg.52
>ORHOLOGY_848	fig|6666666.84004.peg.1266---fig|6666666.84007.peg.299	5
fig|6666666.84006.peg.171	fig|6666666.84004.peg.1266	fig|6666666.84008.peg.456	fig|6666666.84005.peg.1875	fig|6666666.84007.peg.299
>ORHOLOGY_849	fig|6666666.84007.peg.632---fig|6666666.84004.peg.1032	5
fig|6666666.84004.peg.1032	fig|6666666.84008.peg.1662	fig|6666666.84007.peg.632	fig|6666666.84005.peg.1108	fig|6666666.84006.peg.744
>ORHOLOGY_850	fig|6666666.84004.peg.457---fig|6666666.84007.peg.996	5
fig|6666666.84007.peg.996	fig|6666666.84004.peg.457	fig|6666666.84006.peg.1810	fig|6666666.84005.peg.498	fig|6666666.84008.peg.893
>ORHOLOGY_851	fig|6666666.84006.peg.976---fig|6666666.84005.peg.782	5
fig|6666666.84007.peg.1292	fig|6666666.84004.peg.157	fig|6666666.84005.peg.782	fig|6666666.84008.peg.1941	fig|6666666.84006.peg.976
>ORHOLOGY_852	fig|6666666.84006.peg.1902---fig|6666666.84005.peg.2212	5
fig|6666666.84004.peg.2203	fig|6666666.84006.peg.1902	fig|6666666.84007.peg.1729	fig|6666666.84008.peg.1203	fig|6666666.84005.peg.2212
>ORHOLOGY_853	fig|6666666.84006.peg.530---fig|6666666.84005.peg.1398	5
fig|6666666.84007.peg.2074	fig|6666666.84008.peg.245	fig|6666666.84005.peg.1398	fig|6666666.84004.peg.1751	fig|6666666.84006.peg.530
>ORHOLOGY_854	fig|6666666.84007.peg.185---fig|6666666.84006.peg.283	5
fig|6666666.84005.peg.1758	fig|6666666.84007.peg.185	fig|6666666.84008.peg.339	fig|6666666.84004.peg.1384	fig|6666666.84006.peg.283
>ORHOLOGY_855	fig|6666666.84004.peg.2366---fig|6666666.84007.peg.510	5
fig|6666666.84006.peg.1761	fig|6666666.84007.peg.510	fig|6666666.84008.peg.667	fig|6666666.84005.peg.2326	fig|6666666.84004.peg.2366
>ORHOLOGY_856	fig|6666666.84007.peg.536---fig|6666666.84008.peg.642	5
fig|6666666.84007.peg.536	fig|6666666.84005.peg.2352	fig|6666666.84006.peg.1735	fig|6666666.84004.peg.2340	fig|6666666.84008.peg.642
>ORHOLOGY_857	fig|6666666.84007.peg.146---fig|6666666.84004.peg.1424	5
fig|6666666.84004.peg.1424	fig|6666666.84005.peg.1719	fig|6666666.84006.peg.322	fig|6666666.84008.peg.971	fig|6666666.84007.peg.146
>ORHOLOGY_858	fig|6666666.84008.peg.1161---fig|6666666.84006.peg.1862	5
fig|6666666.84006.peg.1862	fig|6666666.84007.peg.1686	fig|6666666.84008.peg.1161	fig|6666666.84004.peg.2246	fig|6666666.84005.peg.2170
>ORHOLOGY_859	fig|6666666.84008.peg.2352---fig|6666666.84005.peg.1054	5
fig|6666666.84007.peg.576	fig|6666666.84005.peg.1054	fig|6666666.84006.peg.656	fig|6666666.84004.peg.1091	fig|6666666.84008.peg.2352
>ORHOLOGY_860	fig|6666666.84008.peg.912---fig|6666666.84005.peg.1660	5
fig|6666666.84006.peg.384	fig|6666666.84005.peg.1660	fig|6666666.84008.peg.912	fig|6666666.84004.peg.1485	fig|6666666.84007.peg.1811
>ORHOLOGY_861	fig|6666666.84007.peg.340---fig|6666666.84004.peg.1221	5
fig|6666666.84008.peg.605	fig|6666666.84004.peg.1221	fig|6666666.84006.peg.131	fig|6666666.84005.peg.1992	fig|6666666.84007.peg.340
>ORHOLOGY_862	fig|6666666.84006.peg.1141---fig|6666666.84005.peg.979	5
fig|6666666.84008.peg.1395	fig|6666666.84004.peg.958	fig|6666666.84007.peg.707	fig|6666666.84005.peg.979	fig|6666666.84006.peg.1141
>ORHOLOGY_863	fig|6666666.84004.peg.1431---fig|6666666.84007.peg.139	5
fig|6666666.84006.peg.329	fig|6666666.84005.peg.1712	fig|6666666.84007.peg.139	fig|6666666.84008.peg.964	fig|6666666.84004.peg.1431
>ORHOLOGY_864	fig|6666666.84006.peg.1058---fig|6666666.84008.peg.755	5
fig|6666666.84007.peg.1146	fig|6666666.84005.peg.636	fig|6666666.84008.peg.755	fig|6666666.84006.peg.1058	fig|6666666.84004.peg.305
>ORHOLOGY_865	fig|6666666.84004.peg.1463---fig|6666666.84007.peg.1790	5
fig|6666666.84006.peg.364	fig|6666666.84004.peg.1463	fig|6666666.84007.peg.1790	fig|6666666.84008.peg.932	fig|6666666.84005.peg.1681
>ORHOLOGY_866	fig|6666666.84006.peg.482---fig|6666666.84005.peg.1340	5
fig|6666666.84007.peg.2135	fig|6666666.84008.peg.304	fig|6666666.84006.peg.482	fig|6666666.84004.peg.1813	fig|6666666.84005.peg.1340
>ORHOLOGY_867	fig|6666666.84005.peg.2215---fig|6666666.84006.peg.1905	5
fig|6666666.84004.peg.2200	fig|6666666.84008.peg.1207	fig|6666666.84005.peg.2215	fig|6666666.84006.peg.1905	fig|6666666.84007.peg.1732
>ORHOLOGY_868	fig|6666666.84005.peg.1304---fig|6666666.84006.peg.518	5
fig|6666666.84004.peg.1850	fig|6666666.84008.peg.1964	fig|6666666.84006.peg.518	fig|6666666.84005.peg.1304	fig|6666666.84007.peg.2171
>ORHOLOGY_869	fig|6666666.84008.peg.1055---fig|6666666.84007.peg.834	5
fig|6666666.84008.peg.1055	fig|6666666.84004.peg.627	fig|6666666.84006.peg.2141	fig|6666666.84007.peg.834	fig|6666666.84005.peg.344
>ORHOLOGY_870	fig|6666666.84008.peg.1378---fig|6666666.84006.peg.1158	5
fig|6666666.84006.peg.1158	fig|6666666.84008.peg.1378	fig|6666666.84005.peg.996	fig|6666666.84007.peg.724	fig|6666666.84004.peg.941
>ORHOLOGY_871	fig|6666666.84007.peg.1179---fig|6666666.84008.peg.723	5
fig|6666666.84004.peg.272	fig|6666666.84005.peg.668	fig|6666666.84007.peg.1179	fig|6666666.84008.peg.723	fig|6666666.84006.peg.1089
>ORHOLOGY_872	fig|6666666.84007.peg.1798---fig|6666666.84006.peg.372	5
fig|6666666.84007.peg.1798	fig|6666666.84008.peg.924	fig|6666666.84005.peg.1673	fig|6666666.84004.peg.1472	fig|6666666.84006.peg.372
>ORHOLOGY_873	fig|6666666.84008.peg.909---fig|6666666.84006.peg.387	5
fig|6666666.84006.peg.387	fig|6666666.84008.peg.909	fig|6666666.84005.peg.1657	fig|6666666.84004.peg.1488	fig|6666666.84007.peg.1814
>ORHOLOGY_874	fig|6666666.84004.peg.2331---fig|6666666.84005.peg.2361	5
fig|6666666.84006.peg.1726	fig|6666666.84008.peg.633	fig|6666666.84007.peg.545	fig|6666666.84004.peg.2331	fig|6666666.84005.peg.2361
>ORHOLOGY_875	fig|6666666.84005.peg.1169---fig|6666666.84006.peg.2384	5
fig|6666666.84008.peg.2100	fig|6666666.84007.peg.2308	fig|6666666.84004.peg.1986	fig|6666666.84006.peg.2384	fig|6666666.84005.peg.1169
>ORHOLOGY_876	fig|6666666.84008.peg.2023---fig|6666666.84005.peg.1244	5
fig|6666666.84004.peg.1908	fig|6666666.84005.peg.1244	fig|6666666.84007.peg.2230	fig|6666666.84006.peg.2309	fig|6666666.84008.peg.2023
>ORHOLOGY_877	fig|6666666.84004.peg.248---fig|6666666.84007.peg.1203	5
fig|6666666.84005.peg.690	fig|6666666.84006.peg.1040	fig|6666666.84008.peg.1850	fig|6666666.84004.peg.248	fig|6666666.84007.peg.1203
>ORHOLOGY_878	fig|6666666.84006.peg.860---fig|6666666.84005.peg.1161	5
fig|6666666.84007.peg.2377	fig|6666666.84005.peg.1161	fig|6666666.84006.peg.860	fig|6666666.84004.peg.2049	fig|6666666.84008.peg.1609
>ORHOLOGY_879	fig|6666666.84004.peg.1718---fig|6666666.84007.peg.2041	5
fig|6666666.84006.peg.1982	fig|6666666.84008.peg.211	fig|6666666.84004.peg.1718	fig|6666666.84007.peg.2041	fig|6666666.84005.peg.1432
>ORHOLOGY_880	fig|6666666.84008.peg.1860---fig|6666666.84007.peg.1212	5
fig|6666666.84005.peg.699	fig|6666666.84006.peg.1049	fig|6666666.84007.peg.1212	fig|6666666.84008.peg.1860	fig|6666666.84004.peg.239
>ORHOLOGY_881	fig|6666666.84004.peg.1735---fig|6666666.84007.peg.2058	5
fig|6666666.84005.peg.1415	fig|6666666.84007.peg.2058	fig|6666666.84004.peg.1735	fig|6666666.84006.peg.1964	fig|6666666.84008.peg.228
>ORHOLOGY_882	fig|6666666.84005.peg.1172---fig|6666666.84006.peg.2381	5
fig|6666666.84005.peg.1172	fig|6666666.84006.peg.2381	fig|6666666.84007.peg.2305	fig|6666666.84008.peg.2097	fig|6666666.84004.peg.1983
>ORHOLOGY_883	fig|6666666.84007.peg.1857---fig|6666666.84004.peg.1531	5
fig|6666666.84004.peg.1531	fig|6666666.84008.peg.28	fig|6666666.84007.peg.1857	fig|6666666.84006.peg.433	fig|6666666.84005.peg.1610
>ORHOLOGY_884	fig|6666666.84006.peg.2363---fig|6666666.84008.peg.2079	5
fig|6666666.84004.peg.1965	fig|6666666.84006.peg.2363	fig|6666666.84007.peg.2287	fig|6666666.84008.peg.2079	fig|6666666.84005.peg.1190
>ORHOLOGY_885	fig|6666666.84005.peg.686---fig|6666666.84006.peg.1036	5
fig|6666666.84004.peg.253	fig|6666666.84006.peg.1036	fig|6666666.84005.peg.686	fig|6666666.84007.peg.1198	fig|6666666.84008.peg.1846
>ORHOLOGY_886	fig|6666666.84004.peg.72---fig|6666666.84007.peg.1379	5
fig|6666666.84006.peg.2423	fig|6666666.84008.peg.1778	fig|6666666.84004.peg.72	fig|6666666.84005.peg.863	fig|6666666.84007.peg.1379
>ORHOLOGY_887	fig|6666666.84006.peg.2130---fig|6666666.84005.peg.335	5
fig|6666666.84005.peg.335	fig|6666666.84007.peg.821	fig|6666666.84008.peg.1067	fig|6666666.84004.peg.642	fig|6666666.84006.peg.2130
>ORHOLOGY_888	fig|6666666.84006.peg.2274---fig|6666666.84005.peg.1280	5
fig|6666666.84004.peg.1873	fig|6666666.84007.peg.2195	fig|6666666.84008.peg.1988	fig|6666666.84005.peg.1280	fig|6666666.84006.peg.2274
>ORHOLOGY_889	fig|6666666.84007.peg.1341---fig|6666666.84004.peg.109	5
fig|6666666.84006.peg.929	fig|6666666.84008.peg.1815	fig|6666666.84007.peg.1341	fig|6666666.84004.peg.109	fig|6666666.84005.peg.826
>ORHOLOGY_890	fig|6666666.84007.peg.527---fig|6666666.84005.peg.2343	5
fig|6666666.84007.peg.527	fig|6666666.84006.peg.1744	fig|6666666.84004.peg.2349	fig|6666666.84008.peg.651	fig|6666666.84005.peg.2343
>ORHOLOGY_891	fig|6666666.84007.peg.1639---fig|6666666.84004.peg.2293	5
fig|6666666.84008.peg.2250	fig|6666666.84006.peg.1648	fig|6666666.84005.peg.2123	fig|6666666.84007.peg.1639	fig|6666666.84004.peg.2293
>ORHOLOGY_892	fig|6666666.84005.peg.999---fig|6666666.84008.peg.1375	5
fig|6666666.84004.peg.938	fig|6666666.84008.peg.1375	fig|6666666.84005.peg.999	fig|6666666.84007.peg.727	fig|6666666.84006.peg.1161
>ORHOLOGY_893	fig|6666666.84008.peg.944---fig|6666666.84007.peg.1778	5
fig|6666666.84006.peg.352	fig|6666666.84008.peg.944	fig|6666666.84007.peg.1778	fig|6666666.84005.peg.1693	fig|6666666.84004.peg.1451
>ORHOLOGY_894	fig|6666666.84004.peg.1695---fig|6666666.84007.peg.2020	5
fig|6666666.84005.peg.1453	fig|6666666.84004.peg.1695	fig|6666666.84006.peg.2003	fig|6666666.84007.peg.2020	fig|6666666.84008.peg.190
>ORHOLOGY_895	fig|6666666.84008.peg.2280---fig|6666666.84007.peg.441	5
fig|6666666.84004.peg.1118	fig|6666666.84005.peg.2093	fig|6666666.84008.peg.2280	fig|6666666.84007.peg.441	fig|6666666.84006.peg.31
>ORHOLOGY_896	fig|6666666.84008.peg.680---fig|6666666.84005.peg.2311	5
fig|6666666.84007.peg.497	fig|6666666.84005.peg.2311	fig|6666666.84008.peg.680	fig|6666666.84004.peg.2379	fig|6666666.84006.peg.1774
>ORHOLOGY_897	fig|6666666.84007.peg.1846---fig|6666666.84004.peg.1520	5
fig|6666666.84005.peg.1625	fig|6666666.84008.peg.17	fig|6666666.84004.peg.1520	fig|6666666.84007.peg.1846	fig|6666666.84006.peg.419
>ORHOLOGY_898	fig|6666666.84006.peg.1114---fig|6666666.84005.peg.952	5
fig|6666666.84008.peg.1422	fig|6666666.84006.peg.1114	fig|6666666.84005.peg.952	fig|6666666.84004.peg.984	fig|6666666.84007.peg.681
>ORHOLOGY_899	fig|6666666.84006.peg.2183---fig|6666666.84008.peg.848	5
fig|6666666.84008.peg.848	fig|6666666.84006.peg.2183	fig|6666666.84004.peg.409	fig|6666666.84007.peg.1044	fig|6666666.84005.peg.542
>ORHOLOGY_900	fig|6666666.84005.peg.98---fig|6666666.84006.peg.1607	5
fig|6666666.84007.peg.1512	fig|6666666.84006.peg.1607	fig|6666666.84008.peg.2163	fig|6666666.84005.peg.98	fig|6666666.84004.peg.825
>ORHOLOGY_901	fig|6666666.84008.peg.1619---fig|6666666.84005.peg.1151	5
fig|6666666.84004.peg.2059	fig|6666666.84007.peg.2387	fig|6666666.84008.peg.1619	fig|6666666.84005.peg.1151	fig|6666666.84006.peg.850
>ORHOLOGY_902	fig|6666666.84006.peg.543---fig|6666666.84008.peg.257	5
fig|6666666.84004.peg.1765	fig|6666666.84007.peg.2088	fig|6666666.84005.peg.1385	fig|6666666.84008.peg.257	fig|6666666.84006.peg.543
>ORHOLOGY_903	fig|6666666.84006.peg.411---fig|6666666.84005.peg.1633	5
fig|6666666.84004.peg.1512	fig|6666666.84008.peg.9	fig|6666666.84006.peg.411	fig|6666666.84007.peg.1838	fig|6666666.84005.peg.1633
>ORHOLOGY_904	fig|6666666.84004.peg.1322---fig|6666666.84007.peg.246	5
fig|6666666.84006.peg.223	fig|6666666.84007.peg.246	fig|6666666.84008.peg.402	fig|6666666.84005.peg.1822	fig|6666666.84004.peg.1322
>ORHOLOGY_905	fig|6666666.84004.peg.364---fig|6666666.84005.peg.580	5
fig|6666666.84008.peg.810	fig|6666666.84007.peg.1087	fig|6666666.84004.peg.364	fig|6666666.84006.peg.2221	fig|6666666.84005.peg.580
>ORHOLOGY_906	fig|6666666.84007.peg.1392---fig|6666666.84006.peg.2436	5
fig|6666666.84005.peg.876	fig|6666666.84004.peg.59	fig|6666666.84007.peg.1392	fig|6666666.84008.peg.1765	fig|6666666.84006.peg.2436
>ORHOLOGY_907	fig|6666666.84004.peg.420---fig|6666666.84007.peg.1033	2
fig|6666666.84004.peg.420	fig|6666666.84007.peg.1033
>ORHOLOGY_908	fig|6666666.84006.peg.2176---fig|6666666.84008.peg.855	5
fig|6666666.84005.peg.535	fig|6666666.84006.peg.2176	fig|6666666.84008.peg.855	fig|6666666.84004.peg.416	fig|6666666.84007.peg.1037
>ORHOLOGY_909	fig|6666666.84008.peg.915---fig|6666666.84006.peg.381	5
fig|6666666.84007.peg.1808	fig|6666666.84005.peg.1663	fig|6666666.84008.peg.915	fig|6666666.84006.peg.381	fig|6666666.84004.peg.1482
>ORHOLOGY_910	fig|6666666.84006.peg.740---fig|6666666.84008.peg.1658	5
fig|6666666.84007.peg.637	fig|6666666.84008.peg.1658	fig|6666666.84004.peg.1028	fig|6666666.84006.peg.740	fig|6666666.84005.peg.1112
>ORHOLOGY_911	fig|6666666.84005.peg.665---fig|6666666.84008.peg.726	5
fig|6666666.84008.peg.726	fig|6666666.84005.peg.665	fig|6666666.84007.peg.1176	fig|6666666.84004.peg.275	fig|6666666.84006.peg.1086
>ORHOLOGY_912	fig|6666666.84007.peg.1441---fig|6666666.84005.peg.926	5
fig|6666666.84004.peg.10	fig|6666666.84005.peg.926	fig|6666666.84007.peg.1441	fig|6666666.84008.peg.1715	fig|6666666.84006.peg.2487
>ORHOLOGY_913	fig|6666666.84004.peg.594---fig|6666666.84007.peg.866	5
fig|6666666.84005.peg.376	fig|6666666.84007.peg.866	fig|6666666.84008.peg.1021	fig|6666666.84006.peg.2167	fig|6666666.84004.peg.594
>ORHOLOGY_914	fig|6666666.84006.peg.459---fig|6666666.84008.peg.2241	5
fig|6666666.84005.peg.2132	fig|6666666.84004.peg.2283	fig|6666666.84007.peg.1649	fig|6666666.84006.peg.459	fig|6666666.84008.peg.2241
>ORHOLOGY_915	fig|6666666.84008.peg.1022---fig|6666666.84005.peg.375	5
fig|6666666.84004.peg.595	fig|6666666.84006.peg.2166	fig|6666666.84005.peg.375	fig|6666666.84008.peg.1022	fig|6666666.84007.peg.865
>ORHOLOGY_916	fig|6666666.84006.peg.743---fig|6666666.84005.peg.1109	5
fig|6666666.84005.peg.1109	fig|6666666.84006.peg.743	fig|6666666.84008.peg.1661	fig|6666666.84007.peg.633	fig|6666666.84004.peg.1031
>ORHOLOGY_917	fig|6666666.84004.peg.1973---fig|6666666.84007.peg.2295	5
fig|6666666.84007.peg.2295	fig|6666666.84008.peg.2087	fig|6666666.84005.peg.1182	fig|6666666.84004.peg.1973	fig|6666666.84006.peg.2371
>ORHOLOGY_918	fig|6666666.84004.peg.2262---fig|6666666.84007.peg.1670	5
fig|6666666.84006.peg.912	fig|6666666.84007.peg.1670	fig|6666666.84008.peg.1145	fig|6666666.84004.peg.2262	fig|6666666.84005.peg.2153
>ORHOLOGY_919	fig|6666666.84007.peg.1836---fig|6666666.84004.peg.1510	5
fig|6666666.84004.peg.1510	fig|6666666.84006.peg.409	fig|6666666.84008.peg.7	fig|6666666.84007.peg.1836	fig|6666666.84005.peg.1635
>ORHOLOGY_920	fig|6666666.84007.peg.1354---fig|6666666.84004.peg.97	5
fig|6666666.84006.peg.2398	fig|6666666.84008.peg.1803	fig|6666666.84005.peg.838	fig|6666666.84004.peg.97	fig|6666666.84007.peg.1354
>ORHOLOGY_921	fig|6666666.84005.peg.2180---fig|6666666.84008.peg.1171	5
fig|6666666.84005.peg.2180	fig|6666666.84007.peg.1697	fig|6666666.84008.peg.1171	fig|6666666.84004.peg.2236	fig|6666666.84006.peg.1872
>ORHOLOGY_922	fig|6666666.84006.peg.1428---fig|6666666.84008.peg.1325	5
fig|6666666.84004.peg.747	fig|6666666.84006.peg.1428	fig|6666666.84005.peg.177	fig|6666666.84007.peg.1602	fig|6666666.84008.peg.1325
>ORHOLOGY_923	fig|6666666.84008.peg.1197---fig|6666666.84005.peg.2206	5
fig|6666666.84006.peg.1896	fig|6666666.84005.peg.2206	fig|6666666.84008.peg.1197	fig|6666666.84007.peg.1723	fig|6666666.84004.peg.2210
>ORHOLOGY_924	fig|6666666.84007.peg.305---fig|6666666.84004.peg.1259	5
fig|6666666.84006.peg.164	fig|6666666.84005.peg.1882	fig|6666666.84004.peg.1259	fig|6666666.84007.peg.305	fig|6666666.84008.peg.463
>ORHOLOGY_925	fig|6666666.84004.peg.298---fig|6666666.84007.peg.1153	5
fig|6666666.84007.peg.1153	fig|6666666.84004.peg.298	fig|6666666.84005.peg.641	fig|6666666.84006.peg.1063	fig|6666666.84008.peg.750
>ORHOLOGY_926	fig|6666666.84005.peg.1620---fig|6666666.84004.peg.1525	5
fig|6666666.84005.peg.1620	fig|6666666.84008.peg.22	fig|6666666.84004.peg.1525	fig|6666666.84006.peg.424	fig|6666666.84007.peg.1851
>ORHOLOGY_927	fig|6666666.84008.peg.204---fig|6666666.84005.peg.1439	5
fig|6666666.84006.peg.1989	fig|6666666.84008.peg.204	fig|6666666.84004.peg.1711	fig|6666666.84007.peg.2034	fig|6666666.84005.peg.1439
>ORHOLOGY_928	fig|6666666.84005.peg.632---fig|6666666.84006.peg.1054	2
fig|6666666.84006.peg.1054	fig|6666666.84005.peg.632
>ORHOLOGY_929	fig|6666666.84005.peg.1513---fig|6666666.84008.peg.130	5
fig|6666666.84005.peg.1513	fig|6666666.84006.peg.1198	fig|6666666.84004.peg.1634	fig|6666666.84007.peg.1960	fig|6666666.84008.peg.130
>ORHOLOGY_930	fig|6666666.84005.peg.600---fig|6666666.84006.peg.2241	5
fig|6666666.84004.peg.343	fig|6666666.84006.peg.2241	fig|6666666.84008.peg.790	fig|6666666.84007.peg.1108	fig|6666666.84005.peg.600
>ORHOLOGY_931	fig|6666666.84004.peg.535---fig|6666666.84007.peg.923	4
fig|6666666.84005.peg.424	fig|6666666.84008.peg.1566	fig|6666666.84004.peg.535	fig|6666666.84007.peg.923
>ORHOLOGY_932	fig|6666666.84006.peg.2066---fig|6666666.84008.peg.1225	5
fig|6666666.84007.peg.1750	fig|6666666.84004.peg.2182	fig|6666666.84005.peg.2233	fig|6666666.84008.peg.1225	fig|6666666.84006.peg.2066
>ORHOLOGY_933	fig|6666666.84004.peg.544---fig|6666666.84007.peg.915	5
fig|6666666.84008.peg.1568	fig|6666666.84006.peg.1303	fig|6666666.84005.peg.422	fig|6666666.84007.peg.915	fig|6666666.84004.peg.544
>ORHOLOGY_934	fig|6666666.84004.peg.515---fig|6666666.84007.peg.941	5
fig|6666666.84005.peg.445	fig|6666666.84007.peg.941	fig|6666666.84004.peg.515	fig|6666666.84006.peg.1860	fig|6666666.84008.peg.1547
>ORHOLOGY_935	fig|6666666.84006.peg.958---fig|6666666.84005.peg.800	5
fig|6666666.84007.peg.1313	fig|6666666.84005.peg.800	fig|6666666.84006.peg.958	fig|6666666.84004.peg.136	fig|6666666.84008.peg.1843
>ORHOLOGY_936	fig|6666666.84007.peg.207---fig|6666666.84004.peg.1361	5
fig|6666666.84008.peg.364	fig|6666666.84006.peg.260	fig|6666666.84004.peg.1361	fig|6666666.84007.peg.207	fig|6666666.84005.peg.1785
>ORHOLOGY_937	fig|6666666.84005.peg.1430---fig|6666666.84006.peg.1980	5
fig|6666666.84005.peg.1430	fig|6666666.84006.peg.1980	fig|6666666.84007.peg.2043	fig|6666666.84004.peg.1720	fig|6666666.84008.peg.213
>ORHOLOGY_938	fig|6666666.84005.peg.2236---fig|6666666.84006.peg.2063	5
fig|6666666.84008.peg.1228	fig|6666666.84005.peg.2236	fig|6666666.84004.peg.2179	fig|6666666.84007.peg.1753	fig|6666666.84006.peg.2063
>ORHOLOGY_939	fig|6666666.84005.peg.772---fig|6666666.84006.peg.986	5
fig|6666666.84004.peg.167	fig|6666666.84008.peg.1931	fig|6666666.84007.peg.1282	fig|6666666.84006.peg.986	fig|6666666.84005.peg.772
>ORHOLOGY_940	fig|6666666.84005.peg.82---fig|6666666.84007.peg.1496	5
fig|6666666.84008.peg.2179	fig|6666666.84004.peg.841	fig|6666666.84007.peg.1496	fig|6666666.84006.peg.1591	fig|6666666.84005.peg.82
>ORHOLOGY_941	fig|6666666.84007.peg.848---fig|6666666.84004.peg.613	5
fig|6666666.84004.peg.613	fig|6666666.84006.peg.2151	fig|6666666.84005.peg.359	fig|6666666.84008.peg.1040	fig|6666666.84007.peg.848
>ORHOLOGY_942	fig|6666666.84008.peg.1097---fig|6666666.84004.peg.2473	5
fig|6666666.84004.peg.2473	fig|6666666.84006.peg.1715	fig|6666666.84008.peg.1097	fig|6666666.84005.peg.2366	fig|6666666.84007.peg.44
>ORHOLOGY_943	fig|6666666.84007.peg.2189---fig|6666666.84004.peg.1867	5
fig|6666666.84005.peg.1286	fig|6666666.84007.peg.2189	fig|6666666.84008.peg.1982	fig|6666666.84006.peg.1440	fig|6666666.84004.peg.1867
>ORHOLOGY_944	fig|6666666.84008.peg.1116---fig|6666666.84006.peg.1696	5
fig|6666666.84006.peg.1696	fig|6666666.84004.peg.2454	fig|6666666.84008.peg.1116	fig|6666666.84007.peg.25	fig|6666666.84005.peg.2385
>ORHOLOGY_945	fig|6666666.84004.peg.203---fig|6666666.84007.peg.1246	5
fig|6666666.84006.peg.1401	fig|6666666.84005.peg.735	fig|6666666.84004.peg.203	fig|6666666.84007.peg.1246	fig|6666666.84008.peg.1895
>ORHOLOGY_946	fig|6666666.84008.peg.1693---fig|6666666.84006.peg.776	5
fig|6666666.84008.peg.1693	fig|6666666.84006.peg.776	fig|6666666.84005.peg.1077	fig|6666666.84007.peg.601	fig|6666666.84004.peg.1063
>ORHOLOGY_947	fig|6666666.84005.peg.691---fig|6666666.84006.peg.1041	5
fig|6666666.84004.peg.247	fig|6666666.84008.peg.1851	fig|6666666.84007.peg.1204	fig|6666666.84006.peg.1041	fig|6666666.84005.peg.691
>ORHOLOGY_948	fig|6666666.84004.peg.589---fig|6666666.84007.peg.871	5
fig|6666666.84004.peg.589	fig|6666666.84008.peg.1016	fig|6666666.84005.peg.381	fig|6666666.84007.peg.871	fig|6666666.84006.peg.2172
>ORHOLOGY_949	fig|6666666.84007.peg.275---fig|6666666.84004.peg.1292	5
fig|6666666.84008.peg.431	fig|6666666.84007.peg.275	fig|6666666.84005.peg.1850	fig|6666666.84006.peg.195	fig|6666666.84004.peg.1292
>ORHOLOGY_950	fig|6666666.84004.peg.495---fig|6666666.84007.peg.958	5
fig|6666666.84005.peg.459	fig|6666666.84006.peg.1847	fig|6666666.84007.peg.958	fig|6666666.84004.peg.495	fig|6666666.84008.peg.1534
>ORHOLOGY_951	fig|6666666.84004.peg.389---fig|6666666.84007.peg.1063	2
fig|6666666.84004.peg.389	fig|6666666.84007.peg.1063
>ORHOLOGY_952	fig|6666666.84005.peg.1496---fig|6666666.84004.peg.1651	5
fig|6666666.84008.peg.147	fig|6666666.84006.peg.626	fig|6666666.84007.peg.1978	fig|6666666.84005.peg.1496	fig|6666666.84004.peg.1651
>ORHOLOGY_953	fig|6666666.84004.peg.1987---fig|6666666.84007.peg.2309	5
fig|6666666.84007.peg.2309	fig|6666666.84005.peg.1168	fig|6666666.84006.peg.2385	fig|6666666.84008.peg.2101	fig|6666666.84004.peg.1987
>ORHOLOGY_954	fig|6666666.84004.peg.297---fig|6666666.84007.peg.1154	5
fig|6666666.84007.peg.1154	fig|6666666.84004.peg.297	fig|6666666.84008.peg.749	fig|6666666.84005.peg.642	fig|6666666.84006.peg.1064
>ORHOLOGY_955	fig|6666666.84008.peg.1320---fig|6666666.84007.peg.1607	5
fig|6666666.84007.peg.1607	fig|6666666.84005.peg.182	fig|6666666.84004.peg.742	fig|6666666.84008.peg.1320	fig|6666666.84006.peg.1433
>ORHOLOGY_956	fig|6666666.84004.peg.2309---fig|6666666.84007.peg.1623	5
fig|6666666.84004.peg.2309	fig|6666666.84006.peg.1664	fig|6666666.84005.peg.2107	fig|6666666.84008.peg.2266	fig|6666666.84007.peg.1623
>ORHOLOGY_957	fig|6666666.84007.peg.1174---fig|6666666.84004.peg.277	5
fig|6666666.84005.peg.663	fig|6666666.84004.peg.277	fig|6666666.84007.peg.1174	fig|6666666.84008.peg.728	fig|6666666.84006.peg.1084
>ORHOLOGY_958	fig|6666666.84005.peg.1390---fig|6666666.84006.peg.538	4
fig|6666666.84006.peg.538	fig|6666666.84005.peg.1390	fig|6666666.84004.peg.1760	fig|6666666.84007.peg.2083
>ORHOLOGY_959	fig|6666666.84004.peg.655---fig|6666666.84007.peg.808	4
fig|6666666.84004.peg.655	fig|6666666.84006.peg.834	fig|6666666.84007.peg.808	fig|6666666.84008.peg.1081
>ORHOLOGY_960	fig|6666666.84005.peg.1130---fig|6666666.84006.peg.722	5
fig|6666666.84007.peg.655	fig|6666666.84008.peg.1640	fig|6666666.84006.peg.722	fig|6666666.84005.peg.1130	fig|6666666.84004.peg.1010
>ORHOLOGY_961	fig|6666666.84005.peg.1849---fig|6666666.84006.peg.196	5
fig|6666666.84007.peg.274	fig|6666666.84005.peg.1849	fig|6666666.84004.peg.1293	fig|6666666.84006.peg.196	fig|6666666.84008.peg.430
>ORHOLOGY_962	fig|6666666.84004.peg.1161---fig|6666666.84007.peg.400	5
fig|6666666.84005.peg.2052	fig|6666666.84008.peg.542	fig|6666666.84004.peg.1161	fig|6666666.84007.peg.400	fig|6666666.84006.peg.72
>ORHOLOGY_963	fig|6666666.84007.peg.1462---fig|6666666.84004.peg.895	2
fig|6666666.84004.peg.895	fig|6666666.84007.peg.1462
>ORHOLOGY_964	fig|6666666.84006.peg.294---fig|6666666.84005.peg.1747	5
fig|6666666.84007.peg.174	fig|6666666.84006.peg.294	fig|6666666.84004.peg.1396	fig|6666666.84005.peg.1747	fig|6666666.84008.peg.999
>ORHOLOGY_965	fig|6666666.84007.peg.428---fig|6666666.84004.peg.1132	5
fig|6666666.84008.peg.2294	fig|6666666.84007.peg.428	fig|6666666.84004.peg.1132	fig|6666666.84006.peg.44	fig|6666666.84005.peg.2080
>ORHOLOGY_966	fig|6666666.84006.peg.1709---fig|6666666.84008.peg.1103	5
fig|6666666.84007.peg.38	fig|6666666.84006.peg.1709	fig|6666666.84008.peg.1103	fig|6666666.84005.peg.2372	fig|6666666.84004.peg.2467
>ORHOLOGY_967	fig|6666666.84006.peg.2026---fig|6666666.84005.peg.1476	5
fig|6666666.84007.peg.1997	fig|6666666.84004.peg.1672	fig|6666666.84008.peg.167	fig|6666666.84005.peg.1476	fig|6666666.84006.peg.2026
>ORHOLOGY_968	fig|6666666.84004.peg.798---fig|6666666.84007.peg.1541	5
fig|6666666.84005.peg.125	fig|6666666.84007.peg.1541	fig|6666666.84006.peg.1522	fig|6666666.84004.peg.798	fig|6666666.84008.peg.2136
>ORHOLOGY_969	fig|6666666.84005.peg.1420---fig|6666666.84006.peg.1969	5
fig|6666666.84004.peg.1730	fig|6666666.84007.peg.2053	fig|6666666.84006.peg.1969	fig|6666666.84005.peg.1420	fig|6666666.84008.peg.223
>ORHOLOGY_970	fig|6666666.84004.peg.2122---fig|6666666.84007.peg.101	3
fig|6666666.84007.peg.101	fig|6666666.84004.peg.2122	fig|6666666.84005.peg.14
>ORHOLOGY_971	fig|6666666.84006.peg.864---fig|6666666.84005.peg.748	5
fig|6666666.84006.peg.864	fig|6666666.84004.peg.191	fig|6666666.84008.peg.1907	fig|6666666.84007.peg.1258	fig|6666666.84005.peg.748
>ORHOLOGY_972	fig|6666666.84007.peg.66---fig|6666666.84004.peg.2138	2
fig|6666666.84007.peg.66	fig|6666666.84004.peg.2138
>ORHOLOGY_973	fig|6666666.84005.peg.2238---fig|6666666.84006.peg.2061	5
fig|6666666.84008.peg.1230	fig|6666666.84006.peg.2061	fig|6666666.84007.peg.1755	fig|6666666.84005.peg.2238	fig|6666666.84004.peg.2177
>ORHOLOGY_974	fig|6666666.84004.peg.2390---fig|6666666.84007.peg.486	5
fig|6666666.84005.peg.2300	fig|6666666.84008.peg.691	fig|6666666.84004.peg.2390	fig|6666666.84006.peg.1786	fig|6666666.84007.peg.486
>ORHOLOGY_975	fig|6666666.84004.peg.2401---fig|6666666.84007.peg.475	5
fig|6666666.84008.peg.702	fig|6666666.84005.peg.2289	fig|6666666.84006.peg.1797	fig|6666666.84007.peg.475	fig|6666666.84004.peg.2401
>ORHOLOGY_976	fig|6666666.84004.peg.907---fig|6666666.84006.peg.13	5
fig|6666666.84005.peg.41	fig|6666666.84007.peg.1449	fig|6666666.84004.peg.907	fig|6666666.84008.peg.2222	fig|6666666.84006.peg.13
>ORHOLOGY_977	fig|6666666.84005.peg.1105---fig|6666666.84006.peg.747	5
fig|6666666.84006.peg.747	fig|6666666.84004.peg.1035	fig|6666666.84008.peg.1665	fig|6666666.84005.peg.1105	fig|6666666.84007.peg.629
>ORHOLOGY_978	fig|6666666.84006.peg.420---fig|6666666.84005.peg.1624	5
fig|6666666.84007.peg.1847	fig|6666666.84006.peg.420	fig|6666666.84005.peg.1624	fig|6666666.84004.peg.1521	fig|6666666.84008.peg.18
>ORHOLOGY_979	fig|6666666.84004.peg.1780---fig|6666666.84007.peg.2103	5
fig|6666666.84004.peg.1780	fig|6666666.84007.peg.2103	fig|6666666.84006.peg.558	fig|6666666.84005.peg.1370	fig|6666666.84008.peg.272
>ORHOLOGY_980	fig|6666666.84007.peg.138---fig|6666666.84004.peg.1432	5
fig|6666666.84007.peg.138	fig|6666666.84008.peg.963	fig|6666666.84005.peg.1711	fig|6666666.84004.peg.1432	fig|6666666.84006.peg.330
>ORHOLOGY_981	fig|6666666.84005.peg.2368---fig|6666666.84008.peg.1099	5
fig|6666666.84008.peg.1099	fig|6666666.84004.peg.2471	fig|6666666.84006.peg.1713	fig|6666666.84005.peg.2368	fig|6666666.84007.peg.42
>ORHOLOGY_982	fig|6666666.84008.peg.977---fig|6666666.84005.peg.1725	5
fig|6666666.84005.peg.1725	fig|6666666.84007.peg.152	fig|6666666.84008.peg.977	fig|6666666.84004.peg.1418	fig|6666666.84006.peg.316
>ORHOLOGY_983	fig|6666666.84005.peg.1115---fig|6666666.84006.peg.737	5
fig|6666666.84005.peg.1115	fig|6666666.84008.peg.1655	fig|6666666.84006.peg.737	fig|6666666.84007.peg.640	fig|6666666.84004.peg.1025
>ORHOLOGY_984	fig|6666666.84006.peg.594---fig|6666666.84005.peg.1042	5
fig|6666666.84008.peg.2340	fig|6666666.84006.peg.594	fig|6666666.84005.peg.1042	fig|6666666.84007.peg.564	fig|6666666.84004.peg.1103
>ORHOLOGY_985	fig|6666666.84004.peg.794---fig|6666666.84007.peg.1545	5
fig|6666666.84004.peg.794	fig|6666666.84006.peg.1526	fig|6666666.84008.peg.2132	fig|6666666.84005.peg.129	fig|6666666.84007.peg.1545
>ORHOLOGY_986	fig|6666666.84005.peg.1456---fig|6666666.84006.peg.2006	5
fig|6666666.84008.peg.187	fig|6666666.84006.peg.2006	fig|6666666.84005.peg.1456	fig|6666666.84007.peg.2017	fig|6666666.84004.peg.1692
>ORHOLOGY_987	fig|6666666.84007.peg.752---fig|6666666.84004.peg.912	5
fig|6666666.84005.peg.1025	fig|6666666.84008.peg.1350	fig|6666666.84006.peg.1186	fig|6666666.84004.peg.912	fig|6666666.84007.peg.752
>ORHOLOGY_988	fig|6666666.84005.peg.992---fig|6666666.84008.peg.1382	5
fig|6666666.84007.peg.720	fig|6666666.84006.peg.1154	fig|6666666.84005.peg.992	fig|6666666.84008.peg.1382	fig|6666666.84004.peg.945
>ORHOLOGY_989	fig|6666666.84006.peg.1132---fig|6666666.84007.peg.698	5
fig|6666666.84007.peg.698	fig|6666666.84006.peg.1132	fig|6666666.84005.peg.970	fig|6666666.84004.peg.967	fig|6666666.84008.peg.1404
>ORHOLOGY_990	fig|6666666.84004.peg.2083---fig|6666666.84005.peg.34	3
fig|6666666.84006.peg.647	fig|6666666.84005.peg.34	fig|6666666.84004.peg.2083
>ORHOLOGY_991	fig|6666666.84004.peg.482---fig|6666666.84007.peg.971	5
fig|6666666.84007.peg.971	fig|6666666.84004.peg.482	fig|6666666.84006.peg.1835	fig|6666666.84005.peg.473	fig|6666666.84008.peg.1522
>ORHOLOGY_992	fig|6666666.84005.peg.2209---fig|6666666.84006.peg.1899	5
fig|6666666.84008.peg.1200	fig|6666666.84006.peg.1899	fig|6666666.84004.peg.2207	fig|6666666.84007.peg.1726	fig|6666666.84005.peg.2209
>ORHOLOGY_993	fig|6666666.84004.peg.746---fig|6666666.84007.peg.1603	5
fig|6666666.84008.peg.1324	fig|6666666.84004.peg.746	fig|6666666.84005.peg.178	fig|6666666.84006.peg.1429	fig|6666666.84007.peg.1603
>ORHOLOGY_994	fig|6666666.84006.peg.2263---fig|6666666.84005.peg.622	5
fig|6666666.84006.peg.2263	fig|6666666.84004.peg.318	fig|6666666.84005.peg.622	fig|6666666.84007.peg.1133	fig|6666666.84008.peg.767
>ORHOLOGY_995	fig|6666666.84006.peg.67---fig|6666666.84008.peg.2317	5
fig|6666666.84008.peg.2317	fig|6666666.84004.peg.1156	fig|6666666.84007.peg.405	fig|6666666.84006.peg.67	fig|6666666.84005.peg.2057
>ORHOLOGY_996	fig|6666666.84007.peg.1091---fig|6666666.84004.peg.360	5
fig|6666666.84006.peg.2225	fig|6666666.84004.peg.360	fig|6666666.84008.peg.806	fig|6666666.84005.peg.584	fig|6666666.84007.peg.1091
>ORHOLOGY_997	fig|6666666.84004.peg.625---fig|6666666.84007.peg.836	4
fig|6666666.84004.peg.625	fig|6666666.84005.peg.346	fig|6666666.84007.peg.836	fig|6666666.84008.peg.1053
>ORHOLOGY_998	fig|6666666.84008.peg.423---fig|6666666.84006.peg.203	5
fig|6666666.84006.peg.203	fig|6666666.84004.peg.1300	fig|6666666.84005.peg.1842	fig|6666666.84007.peg.267	fig|6666666.84008.peg.423
>ORHOLOGY_999	fig|6666666.84005.peg.2231---fig|6666666.84008.peg.1223	5
fig|6666666.84007.peg.1748	fig|6666666.84008.peg.1223	fig|6666666.84005.peg.2231	fig|6666666.84006.peg.1921	fig|6666666.84004.peg.2184
[truncated: 3,048 more rows]
